# Supplementary material for: Monte Carlo Method and GA-MLR-Based QSAR Modeling of NS5A Inhibitors against the Hepatitis C Virus
Source: Molecules. 2022 Apr 23;27(9):2729. doi: 10.3390/molecules27092729 (PMC9099611; doi:10.3390/molecules27092729)
Supplement: Supplementary file 1 [file molecules-27-02729-s001.zip]

Archive with 5 entries (5 files):
- molecules-1644506-supplementary.pdf
- SPLIT 1.xlsx
- SPLIT 2.xlsx
- SPLIT 3.xlsx
- SPLIT 4.xlsx
