# Supplementary material for: Monte Carlo Method and GA-MLR-Based QSAR Modeling of NS5A Inhibitors against the Hepatitis C Virus
Source: Molecules. 2022 Apr 23;27(9):2729. doi: 10.3390/molecules27092729 (PMC9099611; doi:10.3390/molecules27092729)
Supplement: Supplementary file 1 [file molecules-27-02729-s001.zip › SPLIT 1.xlsx]

## Sheet: Split 1 
Compound	Split 1	MOLECULE ID	SMILES	Expr pEC50
1	+	M101285298	COC(=O)N[C@@H](C(=O)N1CCC[C@H]1C1=NC(=CN1)C1=CC=C(C=C1)C1=CC=C(C=C1)C1=CNC(=N1)[C@H]1CCCN1C(=O)[C@@H](NC(=O)OC)C1=CC=CC=C1)C1=CC=CC=C1	10.01
2	+	M101285299	CCCC(=O)NC1=CC=C(C=C1)C1=CC=C(C=C1)C1=CNC(=N1)[C@@H]1CCCN1C(=O)[C@H](NC(=O)OC)C1=CC=CC=C1	5.55
3	*	M101285300	CCCC(=O)NC1=CC=C(C=C1)C1=CC=C(C=C1)C1=CNC(=N1)[C@@H]1CCCN1C(=O)[C@H](NC(=O)C1=CC=CC=C1)C1=CC=CC=C1	5.62
4	-	M101285301	CCCC(=O)NC1=CC=C(C=C1)C1=CC=C(C=C1)C1=CNC(=N1)[C@@H]1CCCN1C(=O)[C@H](NC(=O)CCCC1=CC=CC=C1)C1=CC=CC=C1	5.89
5	#	M101285302	CCCC(=O)NC1=CC=C(C=C1)C1=CC=C(C=C1)C1=CNC(=N1)[C@@H]1CCCN1C(=O)[C@H](NC(=O)CCCCCCC1=CC=CC=C1)C1=CC=CC=C1	6.19
6	+	M101285303	CCCC(=O)NC1=CC=C(C=C1)C1=CC=C(C=C1)C1=CNC(=N1)[C@@H]1CCCN1C(=O)[C@H](NC(=O)CCCNC(=O)OCC1=CC=CC=C1)C1=CC=CC=C1	7.25
7	-	M101285304	CCCC(=O)NC1=CC=C(C=C1)C1=CC=C(C=C1)C1=CNC(=N1)[C@H]1CCCN1C(=O)C(NC(=O)C1=CC=CC=C1NC(=O)OCC1=CC=CC=C1)C1=CC=CC=C1	6.21
8	+	M101285305	CCCC(=O)NC1=CC=C(C=C1)C1=CC=C(C=C1)C1=CNC(=N1)[C@@H]1CCCN1C(=O)[C@H](NC(=O)C1=CC(NC(=O)OCC2=CC=CC=C2)=CC=C1)C1=CC=CC=C1	7.36
9	#	M101285306	CCCC(=O)NC1=CC=C(C=C1)C1=CC=C(C=C1)C1=CNC(=N1)[C@@H]1CCCN1C(=O)[C@H](NC(=O)C1=CC=C(NC(=O)OCC2=CC=CC=C2)C=C1)C1=CC=CC=C1	6.88
10	+	M101285307	CCCC(=O)NC1=CC=C(C=C1)C1=CC=C(C=C1)C1=CNC(=N1)[C@H]1CCCN1C(=O)[C@@H](NC(=O)N1CCC[C@H](C1)NC(=O)OCC1=CC=CC=C1)C1=CC=CC=C1	6.61
11	-	M101285308	CCCC(=O)NC1=CC=C(C=C1)C1=CC=C(C=C1)C1=CNC(=N1)[C@H]1CCCN1C(=O)[C@@H](NC(=O)N1CCC[C@@H](C1)NC(=O)OCC1=CC=CC=C1)C1=CC=CC=C1	7
12	-	M101285309	CCCC(=O)NC1=CC=C(C=C1)C1=CC=C(C=C1)C1=CNC(=N1)[C@@H]1CCCN1C(=O)[C@H](NC(=O)N1CC[C@@H](C1)NC(=O)OCC1=CC=CC=C1)C1=CC=CC=C1	7.09
13	-	M101285310	CCCC(=O)NC1=CC=C(C=C1)C1=CC=C(C=C1)C1=CNC(=N1)[C@@H]1CCCN1C(=O)[C@H](NC(=O)N1CC[C@H](C1)NC(=O)OCC1=CC=CC=C1)C1=CC=CC=C1	8.96
14	-	M101285311	CCCC(=O)NC1=CC=C(C=C1)C1=CC=C(C=C1)C1=CNC(=N1)[C@H]1CCCN1C(=O)[C@@H](NC(=O)N1CCCC1)C1=CC=CC=C1	6.45
15	#	M101285312	CCCC(=O)NC1=CC=C(C=C1)C1=CC=C(C=C1)C1=CNC(=N1)[C@H]1CCCN1C(=O)[C@@H](NC(=O)N1CC[C@@H](C1)NC(=O)OC)C1=CC=CC=C1	6.45
16	*	M101285313	O=C(CCCNC(=O)OCC1=CC=CC=C1)N[C@@H](C(=O)N1CCC[C@H]1C1=NC(=CN1)C1=CC=C(C=C1)C1=CC=C(NC(=O)C2=CC=CC=C2)C=C1)C1=CC=CC=C1	7.47
17	-	M101285314	COCC1=CC=C(C=C1)C(=O)NC1=CC=C(C=C1)C1=CC=C(C=C1)C1=CNC(=N1)[C@@H]1CCCN1C(=O)[C@H](NC(=O)CCCNC(=O)OCC1=CC=CC=C1)C1=CC=CC=C1	8.46
18	#	M101285315	COC1CCC(CC1)C(=O)NC1=CC=C(C=C1)C1=CC=C(C=C1)C1=CNC(=N1)[C@@H]1CCCN1C(=O)[C@H](NC(=O)CCCNC(=O)OCC1=CC=CC=C1)C1=CC=CC=C1	8.09
19	-	M101285316	COC1CCN(CC1)C(=O)NC1=CC=C(C=C1)C1=CC=C(C=C1)C1=CNC(=N1)[C@@H]1CCCN1C(=O)[C@H](NC(=O)CCCNC(=O)OCC1=CC=CC=C1)C1=CC=CC=C1	8.64
20	+	M101285317	COC1CCN(CC1)C(=O)NC1=CC=C(C=C1)C1=CC=C(C=C1)C1=CNC(=N1)[C@@H]1CCCN1C(=O)[C@H](NC(=O)N1CC[C@H](C1)NC(=O)OCC1=CC=CC=C1)C1=CC=CC=C1	10.41
21	+	M101285318	COC(=O)N[C@H](C(=O)N1CCC[C@@H]1C1=NC=CN1)C1=CC=CC=C1	5
22	+	M101285319	COC(=O)N[C@@H](C(=O)N1CCC[C@H]1C1=NC(=CN1)C1=CC=C(C=C1)C1=CC=CC=C1)C1=CC=CC=C1	5.55
23	-	M101285320	COC1CCN(CC1)C(=O)N[C@H]1CC[C@@H](CC1)C1=CC=C(C=C1)C1=CNC(=N1)[C@H]1CCCN1C(=O)[C@@H](NC(=O)N1CC[C@@H](C1)NC(=O)OCC1=CC=CC=C1)C1=CC=CC=C1	9.82
24	+	M101285321	COC1CCC(CC1)C(=O)N[C@H]1CC[C@@H](CC1)C1=CC=C(C=C1)C1=CNC(=N1)[C@H]1CCCN1C(=O)[C@@H](NC(=O)N1CC[C@@H](C1)NC(=O)OCC1=CC=CC=C1)C1=CC=CC=C1	9.77
25	-	M101285322	COC1CCC(CC1)C(=O)N[C@H]1CC[C@@H](CC1)C1=CC=C(C=C1)C1=CNC(=N1)[C@H]1CCCN1C(=O)[C@@H](NC(=O)N1CC[C@@H](C1)NC(=O)OCC1CCCCC1)C1=CC=CC=C1	10.41
26	+	M101285323	O=C(N[C@H]1CCN(C1)C(=O)N[C@H](C(=O)N1CCC[C@@H]1C1=NC(=CN1)C1=CC=C(C=C1)[C@H]1CC[C@@H](CC1)NC(=O)C1=CN=CC=N1)C1=CC=CC=C1)OCC1CCCCC1	9.46
27	#	M101285324	CCCCCOC(=O)N[C@H]1CCN(C1)C(=O)N[C@H](C(=O)N1CCC[C@@H]1C1=NC(=CN1)C1=CC=C(C=C1)[C@H]1CC[C@@H](CC1)NC(=O)C1=CN=CC=N1)C1=CC=CC=C1	9.01
28	+	M101285325	CC#CCCOC(=O)N[C@H]1CCN(C1)C(=O)N[C@H](C(=O)N1CCC[C@@H]1C1=NC(=CN1)C1=CC=C(C=C1)[C@H]1CC[C@@H](CC1)NC(=O)C1=CN=CC=N1)C1=CC=CC=C1	8.47
29	-	M101285326	CCC#CCOC(=O)N[C@H]1CCN(C1)C(=O)N[C@H](C(=O)N1CCC[C@@H]1C1=NC(=CN1)C1=CC=C(C=C1)[C@H]1CC[C@@H](CC1)NC(=O)C1=CN=CC=N1)C1=CC=CC=C1	9.41
30	+	M101285327	CC#CCOC(=O)N[C@H]1CCN(C1)C(=O)N[C@H](C(=O)N1CCC[C@@H]1C1=NC(=CN1)C1=CC=C(C=C1)[C@H]1CC[C@@H](CC1)NC(=O)C1=CN=CC=N1)C1=CC=CC=C1	8.68
31	+	M101285328	CCCC#CCOC(=O)N[C@H]1CCN(C1)C(=O)N[C@H](C(=O)N1CCC[C@@H]1C1=NC(=CN1)C1=CC=C(C=C1)[C@H]1CC[C@@H](CC1)NC(=O)C1=CN=CC=N1)C1=CC=CC=C1	9.57
32	*	M101285329	CC(C)C#CCOC(=O)N[C@H]1CCN(C1)C(=O)N[C@H](C(=O)N1CCC[C@@H]1C1=NC(=CN1)C1=CC=C(C=C1)[C@H]1CC[C@@H](CC1)NC(=O)C1=CN=CC=N1)C1=CC=CC=C1	9.74
33	*	M101285330	CC(C)(C)C#CCOC(=O)N[C@H]1CCN(C1)C(=O)N[C@H](C(=O)N1CCC[C@@H]1C1=NC(=CN1)C1=CC=C(C=C1)[C@H]1CC[C@@H](CC1)NC(=O)C1=CN=CC=N1)C1=CC=CC=C1	9.89
34	-	M101285331	CC(C)C#CCOC(=O)N[C@H]1CCN(C1)C(=O)N[C@H](C(=O)N1CCC[C@@H]1C1=NC(=CN1)C1=CC=C(C=C1)[C@H]1CC[C@@H](CC1)NC(=O)C1=CN=C(CO)C=N1)C1=CC=CC=C1	9.92
35	-	M101285332	CC(C)(C)C#CCOC(=O)N[C@H]1CCN(C1)C(=O)N[C@H](C(=O)N1CCC[C@@H]1C1=NC(=CN1)C1=CC=C(C=C1)[C@H]1CC[C@@H](CC1)NC(=O)C1=CN=C(CO)C=N1)C1=CC=CC=C1	10.23
36	*	M97455830	COC(=O)N[C@@H](C(C)C)C(=O)N1CCC[C@@H]1C1=NC(=CN1)C1=CC=C(C=C1)C1=CC=C(C=C1)C1=CNC(=N1)[C@@H]1CCCN1C(=O)[C@H](NC(=O)OC)C(C)C	10.3

## Sheet: IICweight = 0
Split 1	ID	SMILES	DCW(1,30)	Expr	Calc	Expr-Calc	AD
+	4	CCCC(=O)NC1=CC=C(C=C1)C1=CC=C(C=C1)C1=CNC(=N1)[C@@H]1CCCN1C(=O)[C@H](NC(=O)CCCC1=CC=CC=C1)C1=CC=CC=C1	30.0608	5.89	5.7247	0.1653	YES		pEC50 = -8.1005042 (± 0.0863075) + 0.4599062 (± 0.0025483) * DCW(1,30)
+	5	CCCC(=O)NC1=CC=C(C=C1)C1=CC=C(C=C1)C1=CNC(=N1)[C@@H]1CCCN1C(=O)[C@H](NC(=O)CCCCCCC1=CC=CC=C1)C1=CC=CC=C1	31.4307	6.19	6.3547	-0.1647	YES
+	6	CCCC(=O)NC1=CC=C(C=C1)C1=CC=C(C=C1)C1=CNC(=N1)[C@@H]1CCCN1C(=O)[C@H](NC(=O)CCCNC(=O)OCC1=CC=CC=C1)C1=CC=CC=C1	33.3796	7.25	7.251	-0.001	YES			Train	InvTrain	Calib
+	10	CCCC(=O)NC1=CC=C(C=C1)C1=CC=C(C=C1)C1=CNC(=N1)[C@H]1CCCN1C(=O)[C@@H](NC(=O)N1CCC[C@H](C1)NC(=O)OCC1=CC=CC=C1)C1=CC=CC=C1	31.988	6.61	6.611	-0.001	YES			13	12	6
+	18	COC1CCC(CC1)C(=O)NC1=CC=C(C=C1)C1=CC=C(C=C1)C1=CNC(=N1)[C@@H]1CCCN1C(=O)[C@H](NC(=O)CCCNC(=O)OCC1=CC=CC=C1)C1=CC=CC=C1	35.2049	8.09	8.0904	-0.0004	YES			0.9956	1	0.4436
+	19	COC1CCN(CC1)C(=O)NC1=CC=C(C=C1)C1=CC=C(C=C1)C1=CNC(=N1)[C@@H]1CCCN1C(=O)[C@H](NC(=O)CCCNC(=O)OCC1=CC=CC=C1)C1=CC=CC=C1	36.402	8.64	8.641	-0.001	YES		1	0.0143	0.0138	0.0064
+	21	COC(=O)N[C@H](C(=O)N1CCC[C@@H]1C1=NC=CN1)C1=CC=CC=C1	28.4856	5	5.0002	-0.0002	YES		2	0.0737	0.0002	0.2053
+	22	COC(=O)N[C@@H](C(=O)N1CCC[C@H]1C1=NC(=CN1)C1=CC=C(C=C1)C1=CC=CC=C1)C1=CC=CC=C1	29.6818	5.55	5.5503	-0.0003	YES		3	0.1373	0.1076	0.0045
+	23	COC1CCN(CC1)C(=O)N[C@H]1CC[C@@H](CC1)C1=CC=C(C=C1)C1=CNC(=N1)[C@H]1CCCN1C(=O)[C@@H](NC(=O)N1CC[C@@H](C1)NC(=O)OCC1=CC=CC=C1)C1=CC=CC=C1	38.9658	9.82	9.8201	-0.0001	YES		4	0.0142	0.0147	0.0401
+	25	COC1CCC(CC1)C(=O)N[C@H]1CC[C@@H](CC1)C1=CC=C(C=C1)C1=CNC(=N1)[C@H]1CCCN1C(=O)[C@@H](NC(=O)N1CC[C@@H](C1)NC(=O)OCC1CCCCC1)C1=CC=CC=C1	40.2482	10.41	10.4099	0.0001	YES		5	0	0.0188	0.1171
+	27	CCCCCOC(=O)N[C@H]1CCN(C1)C(=O)N[C@H](C(=O)N1CCC[C@@H]1C1=NC(=CN1)C1=CC=C(C=C1)[C@H]1CC[C@@H](CC1)NC(=O)C1=CN=CC=N1)C1=CC=CC=C1	37.2048	9.01	9.0102	-0.0002	YES		6	0.0048	0.2245	0.2367
+	30	CC#CCOC(=O)N[C@H]1CCN(C1)C(=O)N[C@H](C(=O)N1CCC[C@@H]1C1=NC(=CN1)C1=CC=C(C=C1)[C@H]1CC[C@@H](CC1)NC(=O)C1=CN=CC=N1)C1=CC=CC=C1	36.9941	8.68	8.9133	-0.2333	YES		7	0.0376	0.0475	0.0231
+	31	CCCC#CCOC(=O)N[C@H]1CCN(C1)C(=O)N[C@H](C(=O)N1CCC[C@@H]1C1=NC(=CN1)C1=CC=C(C=C1)[C@H]1CC[C@@H](CC1)NC(=O)C1=CN=CC=N1)C1=CC=CC=C1	37.9072	9.57	9.3333	0.2367	YES		8	0.0172	0	0.0002
-	1	COC(=O)N[C@@H](C(=O)N1CCC[C@H]1C1=NC(=CN1)C1=CC=C(C=C1)C1=CC=C(C=C1)C1=CNC(=N1)[C@H]1CCCN1C(=O)[C@@H](NC(=O)OC)C1=CC=CC=C1)C1=CC=CC=C1	42.1495	10.01	11.2843	-1.2743	YES		9	0.0212	0.2947	0.0968
-	2	CCCC(=O)NC1=CC=C(C=C1)C1=CC=C(C=C1)C1=CNC(=N1)[C@@H]1CCCN1C(=O)[C@H](NC(=O)OC)C1=CC=CC=C1	28.5162	5.55	5.0143	0.5357	YES		10	0.0251	0.0853	0.0177
-	3	CCCC(=O)NC1=CC=C(C=C1)C1=CC=C(C=C1)C1=CNC(=N1)[C@@H]1CCCN1C(=O)[C@H](NC(=O)C1=CC=CC=C1)C1=CC=CC=C1	28.7285	5.62	5.1119	0.5081	YES		Rr2, i.e. average randomized R	0.0345	0.0807	0.0748
-	8	CCCC(=O)NC1=CC=C(C=C1)C1=CC=C(C=C1)C1=CNC(=N1)[C@@H]1CCCN1C(=O)[C@H](NC(=O)C1=CC(NC(=O)OCC2=CC=CC=C2)=CC=C1)C1=CC=CC=C1	34.0314	7.36	7.5508	-0.1908	YES		CRp2=R*sqrt(R2-Rr2) [1]	0.9782	0.9588	0.4045
-	9	CCCC(=O)NC1=CC=C(C=C1)C1=CC=C(C=C1)C1=CNC(=N1)[C@@H]1CCCN1C(=O)[C@H](NC(=O)C1=CC=C(NC(=O)OCC2=CC=CC=C2)C=C1)C1=CC=CC=C1	32.5968	6.88	6.8909	-0.0109	YES
-	14	CCCC(=O)NC1=CC=C(C=C1)C1=CC=C(C=C1)C1=CNC(=N1)[C@H]1CCCN1C(=O)[C@@H](NC(=O)N1CCCC1)C1=CC=CC=C1	31.2654	6.45	6.2787	0.1713	YES		CRp2 should be greater 0.5 [1]
-	15	CCCC(=O)NC1=CC=C(C=C1)C1=CC=C(C=C1)C1=CNC(=N1)[C@H]1CCCN1C(=O)[C@@H](NC(=O)N1CC[C@@H](C1)NC(=O)OC)C1=CC=CC=C1	31.2652	6.45	6.2786	0.1714	YES
-	16	O=C(CCCNC(=O)OCC1=CC=CC=C1)N[C@@H](C(=O)N1CCC[C@H]1C1=NC(=CN1)C1=CC=C(C=C1)C1=CC=C(NC(=O)C2=CC=CC=C2)C=C1)C1=CC=CC=C1	34.3825	7.47	7.7122	-0.2422	YES		The range of endpoint:
-	17	COCC1=CC=C(C=C1)C(=O)NC1=CC=C(C=C1)C1=CC=C(C=C1)C1=CNC(=N1)[C@@H]1CCCN1C(=O)[C@H](NC(=O)CCCNC(=O)OCC1=CC=CC=C1)C1=CC=CC=C1	37.4021	8.46	9.101	-0.641	YES		Min= 5.0 Max= 10.4 Middle= 7.7
-	28	CC#CCCOC(=O)N[C@H]1CCN(C1)C(=O)N[C@H](C(=O)N1CCC[C@@H]1C1=NC(=CN1)C1=CC=C(C=C1)[C@H]1CC[C@@H](CC1)NC(=O)C1=CN=CC=N1)C1=CC=CC=C1	37.4507	8.47	9.1233	-0.6533	YES
-	34	CC(C)C#CCOC(=O)N[C@H]1CCN(C1)C(=O)N[C@H](C(=O)N1CCC[C@@H]1C1=NC(=CN1)C1=CC=C(C=C1)[C@H]1CC[C@@H](CC1)NC(=O)C1=CN=C(CO)C=N1)C1=CC=CC=C1	41.8972	9.92	11.1683	-1.2483	YES		n = 6
-	35	CC(C)(C)C#CCOC(=O)N[C@H]1CCN(C1)C(=O)N[C@H](C(=O)N1CCC[C@@H]1C1=NC(=CN1)C1=CC=C(C=C1)[C@H]1CC[C@@H](CC1)NC(=O)C1=CN=C(CO)C=N1)C1=CC=CC=C1~	42.8064	10.23	11.5864	-1.3564	YES		r2 = 0.4436
#	12	CCCC(=O)NC1=CC=C(C=C1)C1=CC=C(C=C1)C1=CNC(=N1)[C@@H]1CCCN1C(=O)[C@H](NC(=O)N1CC[C@@H](C1)NC(=O)OCC1=CC=CC=C1)C1=CC=CC=C1	33.4484	7.09	7.2826	-0.1926	YES		r02 = 0.4431
#	13	CCCC(=O)NC1=CC=C(C=C1)C1=CC=C(C=C1)C1=CNC(=N1)[C@@H]1CCCN1C(=O)[C@H](NC(=O)N1CC[C@H](C1)NC(=O)OCC1=CC=CC=C1)C1=CC=CC=C1	31.5314	8.96	6.401	2.559	YES		rr02 = -0.1569
#	26	O=C(N[C@H]1CCN(C1)C(=O)N[C@H](C(=O)N1CCC[C@@H]1C1=NC(=CN1)C1=CC=C(C=C1)[C@H]1CC[C@@H](CC1)NC(=O)C1=CN=CC=N1)C1=CC=CC=C1)OCC1CCCCC1	38.9737	9.46	9.8237	-0.3637	YES		(r2-r02)/r2 = 0.0013 should be < 0.1 [1]
#	29	CCC#CCOC(=O)N[C@H]1CCN(C1)C(=O)N[C@H](C(=O)N1CCC[C@@H]1C1=NC(=CN1)C1=CC=C(C=C1)[C@H]1CC[C@@H](CC1)NC(=O)C1=CN=CC=N1)C1=CC=CC=C1	37.4507	9.41	9.1233	0.2867	YES		(r2-rr02)/r2= 1.3537 should be < 0.1 [1]
#	32	CC(C)C#CCOC(=O)N[C@H]1CCN(C1)C(=O)N[C@H](C(=O)N1CCC[C@@H]1C1=NC(=CN1)C1=CC=C(C=C1)[C@H]1CC[C@@H](CC1)NC(=O)C1=CN=CC=N1)C1=CC=CC=C1	37.7866	9.74	9.2778	0.4622	YES		k = 0.9457 should be 0.85 < k < 1.15 [1]
#	33	CC(C)(C)C#CCOC(=O)N[C@H]1CCN(C1)C(=O)N[C@H](C(=O)N1CCC[C@@H]1C1=NC(=CN1)C1=CC=C(C=C1)[C@H]1CC[C@@H](CC1)NC(=O)C1=CN=CC=N1)C1=CC=CC=C1	38.6958	9.89	9.6959	0.1941	YES		kk = 1.0445 should be 0.85 < kk < 1.15 [1]
*	7	CCCC(=O)NC1=CC=C(C=C1)C1=CC=C(C=C1)C1=CNC(=N1)[C@H]1CCCN1C(=O)C(NC(=O)C1=CC=CC=C1NC(=O)OCC1=CC=CC=C1)C1=CC=CC=C1	35.28099	6.2100	8.1254	-1.9154	YES		Rm2(test) = 0.4331 should be > 0.5 [2]
*	11	CCCC(=O)NC1=CC=C(C=C1)C1=CC=C(C=C1)C1=CNC(=N1)[C@H]1CCCN1C(=O)[C@@H](NC(=O)N1CCC[C@@H](C1)NC(=O)OCC1=CC=CC=C1)C1=CC=CC=C1	33.90498	7.0000	7.4926	-0.4926	YES
*	20	COC1CCN(CC1)C(=O)NC1=CC=C(C=C1)C1=CC=C(C=C1)C1=CNC(=N1)[C@@H]1CCCN1C(=O)[C@H](NC(=O)N1CC[C@H](C1)NC(=O)OCC1=CC=CC=C1)C1=CC=CC=C1	33.60879	10.4100	7.3564	3.0536	YES		n = 6
*	24	COC1CCC(CC1)C(=O)N[C@H]1CC[C@@H](CC1)C1=CC=C(C=C1)C1=CNC(=N1)[C@H]1CCCN1C(=O)[C@@H](NC(=O)N1CC[C@@H](C1)NC(=O)OCC1=CC=CC=C1)C1=CC=CC=C1	38.71354	9.7700	9.7041	0.0659	YES		r2 = 0.4436
*	36	COC(=O)N[C@@H](C(C)C)C(=O)N1CCC[C@@H]1C1=NC(=CN1)C1=CC=C(C=C1)C1=CC=C(C=C1)C1=CNC(=N1)[C@@H]1CCCN1C(=O)[C@H](NC(=O)OC)C(C)C	46.78300	10.3000	13.4153	-3.1153	YES		r02 = -0.1569
									rr02 = 0.4431
									(r2-r02)/r2 = 1.3537 should be < 0.1 [1]
									(r2-rr02)/r2= 0.0013 should be < 0.1 [1]
									k = 1.0445 should be 0.85 < k < 1.15 [1]
									kk = 0.9457 should be 0.85 < kk < 1.15 [1]
									R*m2(test) = 0.0998 should be > 0.5 [2]
									Average Rm2 = 0.2665 should be larger 0.5 [3]
									Delta Rm2 = 0.3333 should be lower 0.2 [3]
										n	R2	CCC	IIC	Q2	Q2F1	Q2F2	Q2F3	s	MAE	F
									Training	13	0.9956	0.9978	0.2994	0.9941				0.117	0.062	2516
									InvTrain	12	1	0.9295	0.4937	1				0.772	0.584	1951910
									Calib	6	0.4436	0.5795	0.2116	-1.2296	0.5655	-0.3258	0.5718	1.19	0.676	3
									Rm2(x,y) calculation for validation set from input file
									n = 5
									r2 = 0.8032
									r02 = 0.7636
									rr02 = 0.5290
									(r2-r02)/r2 = 0.0493 should be < 0.1
									(r2-rr02)/r2= 0.3414 should be < 0.1
									k = 1.0638 should be 0.85 < k < 1.15
									kk = 0.9217 should be 0.85 < kk < 1.15
									Rm2(test) = 0.6434 should be > 0.5
									Rm2(y,x) calculation for validation set from input file
									n = 5
									r2 = 0.8032
									r02 = 0.5290
									rr02 = 0.7636
									(r2-r02)/r2 = 0.3414 should be < 0.1
									(r2-rr02)/r2= 0.0493 should be < 0.1
									k = 0.9217 should be 0.85 < k < 1.15
									kk = 1.0638 should be 0.85 < kk < 1.15
									R*m2(test) = 0.3826 should be > 0.5
									Average Rm2 = 0.5130 should be larger 0.5
									Delta Rm2 = 0.2608 should be lower 0.2
									IIC = 0.8216
									RMSE = 1.6026
									MAE = 0.9044
									CCC = 0.8004
									Y-randomization test = 0.2118
									q2(validation) = -0.0057
									The number of active (not blocked) attributes =123

## Sheet: IICweight = 0.1
Split 1	ID	SMILES	DCW(1,30)	Expr	Calc	Expr-Calc	AD
+	1	COC(=O)N[C@@H](C(=O)N1CCC[C@H]1C1=NC(=CN1)C1=CC=C(C=C1)C1=CC=C(C=C1)C1=CNC(=N1)[C@H]1CCCN1C(=O)[C@@H](NC(=O)OC)C1=CC=CC=C1)C1=CC=CC=C1	17.96822	10.0100	10.0146	-0.0046	YES		pEC50 = -24.9794387 (± 0.1368638) + 1.9475506 (± 0.0088708) * DCW(1,30)
+	2	CCCC(=O)NC1=CC=C(C=C1)C1=CC=C(C=C1)C1=CNC(=N1)[C@@H]1CCCN1C(=O)[C@H](NC(=O)OC)C1=CC=CC=C1	15.66755	5.5500	5.5339	0.0161	YES
+	6	CCCC(=O)NC1=CC=C(C=C1)C1=CC=C(C=C1)C1=CNC(=N1)[C@@H]1CCCN1C(=O)[C@H](NC(=O)CCCNC(=O)OCC1=CC=CC=C1)C1=CC=CC=C1	16.55374	7.2500	7.2598	-0.0098	YES			Train	InvTrain	Calib
+	8	CCCC(=O)NC1=CC=C(C=C1)C1=CC=C(C=C1)C1=CNC(=N1)[C@@H]1CCCN1C(=O)[C@H](NC(=O)C1=CC(NC(=O)OCC2=CC=CC=C2)=CC=C1)C1=CC=CC=C1	16.60428	7.3600	7.3582	0.0018	YES			13	13	5
+	10	CCCC(=O)NC1=CC=C(C=C1)C1=CC=C(C=C1)C1=CNC(=N1)[C@H]1CCCN1C(=O)[C@@H](NC(=O)N1CCC[C@H](C1)NC(=O)OCC1=CC=CC=C1)C1=CC=CC=C1	16.22535	6.6100	6.6203	-0.0103	YES			0.9927	0.9949	0.7450
+	20	COC1CCN(CC1)C(=O)NC1=CC=C(C=C1)C1=CC=C(C=C1)C1=CNC(=N1)[C@@H]1CCCN1C(=O)[C@H](NC(=O)N1CC[C@H](C1)NC(=O)OCC1=CC=CC=C1)C1=CC=CC=C1	18.19079	10.4100	10.4480	-0.0380	YES		1	0.0213	0.5333	0.5000
+	21	COC(=O)N[C@H](C(=O)N1CCC[C@@H]1C1=NC=CN1)C1=CC=CC=C1	15.39435	5.0000	5.0018	-0.0018	YES		2	0.0219	0.1406	0.2020
+	22	COC(=O)N[C@@H](C(=O)N1CCC[C@H]1C1=NC(=CN1)C1=CC=C(C=C1)C1=CC=CC=C1)C1=CC=CC=C1	15.67252	5.5500	5.5436	0.0064	YES		3	0.0421	0.1993	0.7371
+	24	COC1CCC(CC1)C(=O)N[C@H]1CC[C@@H](CC1)C1=CC=C(C=C1)C1=CNC(=N1)[C@H]1CCCN1C(=O)[C@@H](NC(=O)N1CC[C@@H](C1)NC(=O)OCC1=CC=CC=C1)C1=CC=CC=C1	17.82465	9.7700	9.7350	0.0350	YES		4	0.0831	0.0077	0.3875
+	26	O=C(N[C@H]1CCN(C1)C(=O)N[C@H](C(=O)N1CCC[C@@H]1C1=NC(=CN1)C1=CC=C(C=C1)[C@H]1CC[C@@H](CC1)NC(=O)C1=CN=CC=N1)C1=CC=CC=C1)OCC1CCCCC1	17.68250	9.4600	9.4581	0.0019	YES		5	0.0789	0.0089	0.0207
+	28	CC#CCCOC(=O)N[C@H]1CCN(C1)C(=O)N[C@H](C(=O)N1CCC[C@@H]1C1=NC(=CN1)C1=CC=C(C=C1)[C@H]1CC[C@@H](CC1)NC(=O)C1=CN=CC=N1)C1=CC=CC=C1	17.39877	8.4700	8.9056	-0.4356	No		6	0.3248	0.0481	0.3630
+	30	CC#CCOC(=O)N[C@H]1CCN(C1)C(=O)N[C@H](C(=O)N1CCC[C@@H]1C1=NC(=CN1)C1=CC=C(C=C1)[C@H]1CC[C@@H](CC1)NC(=O)C1=CN=CC=N1)C1=CC=CC=C1	17.21806	8.6800	8.5536	0.1264	No		7	0.2561	0.0014	0.1520
+	31	CCCC#CCOC(=O)N[C@H]1CCN(C1)C(=O)N[C@H](C(=O)N1CCC[C@@H]1C1=NC(=CN1)C1=CC=C(C=C1)[C@H]1CC[C@@H](CC1)NC(=O)C1=CN=CC=N1)C1=CC=CC=C1	17.57949	9.5700	9.2575	0.3125	No		8	0.1807	0.0186	0.8486
-	4	CCCC(=O)NC1=CC=C(C=C1)C1=CC=C(C=C1)C1=CNC(=N1)[C@@H]1CCCN1C(=O)[C@H](NC(=O)CCCC1=CC=CC=C1)C1=CC=CC=C1	9.65140	5.8900	-6.1828	12.0728	YES		9	0.0534	0.0212	0.0141
-	7	CCCC(=O)NC1=CC=C(C=C1)C1=CC=C(C=C1)C1=CNC(=N1)[C@H]1CCCN1C(=O)C(NC(=O)C1=CC=CC=C1NC(=O)OCC1=CC=CC=C1)C1=CC=CC=C1	10.18447	6.2100	-5.1447	11.3547	YES		10	0.0059	0.0361	0.2258
-	11	CCCC(=O)NC1=CC=C(C=C1)C1=CC=C(C=C1)C1=CNC(=N1)[C@H]1CCCN1C(=O)[C@@H](NC(=O)N1CCC[C@@H](C1)NC(=O)OCC1=CC=CC=C1)C1=CC=CC=C1	12.28045	7.0000	-1.0626	8.0626	YES		Rr2, i.e. average randomized R	0.1068	0.1015	0.3451
-	12	CCCC(=O)NC1=CC=C(C=C1)C1=CC=C(C=C1)C1=CNC(=N1)[C@@H]1CCCN1C(=O)[C@H](NC(=O)N1CC[C@@H](C1)NC(=O)OCC1=CC=CC=C1)C1=CC=CC=C1	12.09974	7.0900	-1.4146	8.5046	YES		CRp2=R*sqrt(R2-Rr2) [1]	0.9378	0.9427	0.5459
-	13	CCCC(=O)NC1=CC=C(C=C1)C1=CC=C(C=C1)C1=CNC(=N1)[C@@H]1CCCN1C(=O)[C@H](NC(=O)N1CC[C@H](C1)NC(=O)OCC1=CC=CC=C1)C1=CC=CC=C1	16.04464	8.9600	6.2683	2.6917	YES
-	14	CCCC(=O)NC1=CC=C(C=C1)C1=CC=C(C=C1)C1=CNC(=N1)[C@H]1CCCN1C(=O)[C@@H](NC(=O)N1CCCC1)C1=CC=CC=C1	10.65876	6.4500	-4.2210	10.6710	YES		CRp2 should be greater 0.5 [1]
-	17	COCC1=CC=C(C=C1)C(=O)NC1=CC=C(C=C1)C1=CC=C(C=C1)C1=CNC(=N1)[C@@H]1CCCN1C(=O)[C@H](NC(=O)CCCNC(=O)OCC1=CC=CC=C1)C1=CC=CC=C1	15.22811	8.4600	4.6781	3.7819	YES
-	19	COC1CCN(CC1)C(=O)NC1=CC=C(C=C1)C1=CC=C(C=C1)C1=CNC(=N1)[C@@H]1CCCN1C(=O)[C@H](NC(=O)CCCNC(=O)OCC1=CC=CC=C1)C1=CC=CC=C1	15.42805	8.6400	5.0675	3.5725	YES		The range of endpoint:
-	23	COC1CCN(CC1)C(=O)N[C@H]1CC[C@@H](CC1)C1=CC=C(C=C1)C1=CNC(=N1)[C@H]1CCCN1C(=O)[C@@H](NC(=O)N1CC[C@@H](C1)NC(=O)OCC1=CC=CC=C1)C1=CC=CC=C1	17.88877	9.8200	9.8598	-0.0398	YES		Min= 5.0 Max= 10.4 Middle= 7.7
-	25	COC1CCC(CC1)C(=O)N[C@H]1CC[C@@H](CC1)C1=CC=C(C=C1)C1=CNC(=N1)[C@H]1CCCN1C(=O)[C@@H](NC(=O)N1CC[C@@H](C1)NC(=O)OCC1CCCCC1)C1=CC=CC=C1	19.83395	10.4100	13.6482	-3.2382	YES
-	29	CCC#CCOC(=O)N[C@H]1CCN(C1)C(=O)N[C@H](C(=O)N1CCC[C@@H]1C1=NC(=CN1)C1=CC=C(C=C1)[C@H]1CC[C@@H](CC1)NC(=O)C1=CN=CC=N1)C1=CC=CC=C1	17.39877	9.4100	8.9056	0.5044	No		n = 5
-	34	CC(C)C#CCOC(=O)N[C@H]1CCN(C1)C(=O)N[C@H](C(=O)N1CCC[C@@H]1C1=NC(=CN1)C1=CC=C(C=C1)[C@H]1CC[C@@H](CC1)NC(=O)C1=CN=C(CO)C=N1)C1=CC=CC=C1	18.86412	9.9200	11.7594	-1.8394	No		r2 = 0.7450
-	35	CC(C)(C)C#CCOC(=O)N[C@H]1CCN(C1)C(=O)N[C@H](C(=O)N1CCC[C@@H]1C1=NC(=CN1)C1=CC=C(C=C1)[C@H]1CC[C@@H](CC1)NC(=O)C1=CN=C(CO)C=N1)C1=CC=CC=C1~	18.71036	10.2300	11.4599	-1.2299	No		r02 = 0.1800
#	5	CCCC(=O)NC1=CC=C(C=C1)C1=CC=C(C=C1)C1=CNC(=N1)[C@@H]1CCCN1C(=O)[C@H](NC(=O)CCCCCCC1=CC=CC=C1)C1=CC=CC=C1	10.19354	6.1900	-5.1270	11.3170	YES		rr02 = -25.2662
#	9	CCCC(=O)NC1=CC=C(C=C1)C1=CC=C(C=C1)C1=CNC(=N1)[C@@H]1CCCN1C(=O)[C@H](NC(=O)C1=CC=C(NC(=O)OCC2=CC=CC=C2)C=C1)C1=CC=CC=C1	15.24378	6.8800	4.7086	2.1714	YES		(r2-r02)/r2 = 0.7585 should be < 0.1 [1]
#	15	CCCC(=O)NC1=CC=C(C=C1)C1=CC=C(C=C1)C1=CNC(=N1)[C@H]1CCCN1C(=O)[C@@H](NC(=O)N1CC[C@@H](C1)NC(=O)OC)C1=CC=CC=C1	13.28220	6.4500	0.8883	5.5617	YES		(r2-rr02)/r2= 34.9133 should be < 0.1 [1]
#	18	COC1CCC(CC1)C(=O)NC1=CC=C(C=C1)C1=CC=C(C=C1)C1=CNC(=N1)[C@@H]1CCCN1C(=O)[C@H](NC(=O)CCCNC(=O)OCC1=CC=CC=C1)C1=CC=CC=C1	18.63577	8.0900	11.3147	-3.2247	YES		k = 0.6598 should be 0.85 < k < 1.15 [1]
#	27	CCCCCOC(=O)N[C@H]1CCN(C1)C(=O)N[C@H](C(=O)N1CCC[C@@H]1C1=NC(=CN1)C1=CC=C(C=C1)[C@H]1CC[C@@H](CC1)NC(=O)C1=CN=CC=N1)C1=CC=CC=C1	17.54346	9.0100	9.1873	-0.1773	YES		kk = 0.6906 should be 0.85 < kk < 1.15 [1]
*	3	CCCC(=O)NC1=CC=C(C=C1)C1=CC=C(C=C1)C1=CNC(=N1)[C@@H]1CCCN1C(=O)[C@H](NC(=O)C1=CC=CC=C1)C1=CC=CC=C1	8.59629	5.6200	-8.2377	13.8577	YES		Rm2(test) = 0.1850 should be > 0.5 [2]
*	16	O=C(CCCNC(=O)OCC1=CC=CC=C1)N[C@@H](C(=O)N1CCC[C@H]1C1=NC(=CN1)C1=CC=C(C=C1)C1=CC=C(NC(=O)C2=CC=CC=C2)C=C1)C1=CC=CC=C1	19.09665	7.4700	12.2122	-4.7422	YES
*	32	CC(C)C#CCOC(=O)N[C@H]1CCN(C1)C(=O)N[C@H](C(=O)N1CCC[C@@H]1C1=NC(=CN1)C1=CC=C(C=C1)[C@H]1CC[C@@H](CC1)NC(=O)C1=CN=CC=N1)C1=CC=CC=C1	18.40506	9.7400	10.8654	-1.1254	No		n = 5
*	33	CC(C)(C)C#CCOC(=O)N[C@H]1CCN(C1)C(=O)N[C@H](C(=O)N1CCC[C@@H]1C1=NC(=CN1)C1=CC=C(C=C1)[C@H]1CC[C@@H](CC1)NC(=O)C1=CN=CC=N1)C1=CC=CC=C1	18.25130	9.8900	10.5659	-0.6759	No		r2 = 0.7450
*	36	COC(=O)N[C@@H](C(C)C)C(=O)N1CCC[C@@H]1C1=NC(=CN1)C1=CC=C(C=C1)C1=CC=C(C=C1)C1=CNC(=N1)[C@@H]1CCCN1C(=O)[C@H](NC(=O)OC)C(C)C	17.96649	10.3000	10.0112	0.2888	YES		r02 = -25.2662
									rr02 = 0.1800
									(r2-r02)/r2 = 34.9133 should be < 0.1 [1]
									(r2-rr02)/r2= 0.7585 should be < 0.1 [1]
									k = 0.6906 should be 0.85 < k < 1.15 [1]
									kk = 0.6598 should be 0.85 < kk < 1.15 [1]
									R*m2(test) = -3.0547 should be > 0.5 [2]
									Average Rm2 =-1.4349 should be larger 0.5 [3]
									Delta Rm2 = 3.2397 should be lower 0.2 [3]
										n	R2	CCC	IIC	Q2	Q2F1	Q2F2	Q2F3	s	MAE	F
									Training	13	0.9927	0.9964	0.8540	0.9909				0.160	0.077	1502
									InvTrain	13	0.9949	0.3201	0.2327	0.9926				6.93	5.20	2131
									Calib	5	0.7450	0.2374	0.2312	0.2638	-17.9765	-29.6804	-11.1237	6.60	4.49	9
									Rm2(x,y) calculation for validation set from input file
									n = 5
									r2 = 0.6071
									r02 = 0.2760
									rr02 = -8.4518
									(r2-r02)/r2 = 0.5453 should be < 0.1
									(r2-rr02)/r2= 14.9221 should be < 0.1
									k = 0.9280 should be 0.85 < k < 1.15
									kk = 0.6553 should be 0.85 < kk < 1.15
									Rm2(test) = 0.2578 should be > 0.5
									Rm2(y,x) calculation for validation set from input file
									n = 5
									r2 = 0.6071
									r02 = -8.4518
									rr02 = 0.2760
									(r2-r02)/r2 = 14.9221 should be < 0.1
									(r2-rr02)/r2= 0.5453 should be < 0.1
									k = 0.6553 should be 0.85 < k < 1.15
									kk = 0.9280 should be 0.85 < kk < 1.15
									R*m2(test) = -1.2201 should be > 0.5
									Average Rm2 =-0.4812 should be larger 0.5
									Delta Rm2 = 1.4779 should be lower 0.2
									IIC = 0.2403
									RMSE = 7.3541
									MAE = 4.1380
									CCC = 0.3315
									Y-randomization test = 0.2495
									q2(validation) = -53.4054
									The number of active (not blocked) attributes =137

## Sheet: IICweight = 0.3
Split 1	ID	SMILES	DCW(3,30)	Expr	Calc	Expr-Calc	AD
+	1	COC(=O)N[C@@H](C(=O)N1CCC[C@H]1C1=NC(=CN1)C1=CC=C(C=C1)C1=CC=C(C=C1)C1=CNC(=N1)[C@H]1CCCN1C(=O)[C@@H](NC(=O)OC)C1=CC=CC=C1)C1=CC=CC=C1	83.36357	10.0100	9.5842	0.4258	YES		pEC50 = 0.9609888 (± 0.3019113) + 0.1034415 (± 0.0042278) * DCW(3,30)
+	2	CCCC(=O)NC1=CC=C(C=C1)C1=CC=C(C=C1)C1=CNC(=N1)[C@@H]1CCCN1C(=O)[C@H](NC(=O)OC)C1=CC=CC=C1	47.78073	5.5500	5.9035	-0.3535	YES
+	6	CCCC(=O)NC1=CC=C(C=C1)C1=CC=C(C=C1)C1=CNC(=N1)[C@@H]1CCCN1C(=O)[C@H](NC(=O)CCCNC(=O)OCC1=CC=CC=C1)C1=CC=CC=C1	57.60541	7.2500	6.9198	0.3302	YES			Train	InvTrain	Calib
+	8	CCCC(=O)NC1=CC=C(C=C1)C1=CC=C(C=C1)C1=CNC(=N1)[C@@H]1CCCN1C(=O)[C@H](NC(=O)C1=CC(NC(=O)OCC2=CC=CC=C2)=CC=C1)C1=CC=CC=C1	58.66749	7.3600	7.0296	0.3304	YES			13	13	5
+	10	CCCC(=O)NC1=CC=C(C=C1)C1=CC=C(C=C1)C1=CNC(=N1)[C@H]1CCCN1C(=O)[C@@H](NC(=O)N1CCC[C@H](C1)NC(=O)OCC1=CC=CC=C1)C1=CC=CC=C1	69.30679	6.6100	8.1302	-1.5202	YES			0.8583	0.9114	0.9640
+	20	COC1CCN(CC1)C(=O)NC1=CC=C(C=C1)C1=CC=C(C=C1)C1=CNC(=N1)[C@@H]1CCCN1C(=O)[C@H](NC(=O)N1CC[C@H](C1)NC(=O)OCC1=CC=CC=C1)C1=CC=CC=C1	80.72423	10.4100	9.3112	1.0988	YES		1	0.3797	0.0802	0.0112
+	21	COC(=O)N[C@H](C(=O)N1CCC[C@@H]1C1=NC=CN1)C1=CC=CC=C1	32.75381	5.0000	4.3491	0.6509	YES		2	0.0259	0.0512	0.1950
+	22	COC(=O)N[C@@H](C(=O)N1CCC[C@H]1C1=NC(=CN1)C1=CC=C(C=C1)C1=CC=CC=C1)C1=CC=CC=C1	50.24368	5.5500	6.1583	-0.6083	YES		3	0.1025	0.0017	0.0818
+	24	COC1CCC(CC1)C(=O)N[C@H]1CC[C@@H](CC1)C1=CC=C(C=C1)C1=CNC(=N1)[C@H]1CCCN1C(=O)[C@@H](NC(=O)N1CC[C@@H](C1)NC(=O)OCC1=CC=CC=C1)C1=CC=CC=C1	87.66274	9.7700	10.0290	-0.2590	YES		4	0.0084	0.0012	0.6482
+	26	O=C(N[C@H]1CCN(C1)C(=O)N[C@H](C(=O)N1CCC[C@@H]1C1=NC(=CN1)C1=CC=C(C=C1)[C@H]1CC[C@@H](CC1)NC(=O)C1=CN=CC=N1)C1=CC=CC=C1)OCC1CCCCC1	76.81258	9.4600	8.9066	0.5534	YES		5	0.0226	0.0515	0.1272
+	28	CC#CCCOC(=O)N[C@H]1CCN(C1)C(=O)N[C@H](C(=O)N1CCC[C@@H]1C1=NC(=CN1)C1=CC=C(C=C1)[C@H]1CC[C@@H](CC1)NC(=O)C1=CN=CC=N1)C1=CC=CC=C1	78.90310	8.4700	9.1228	-0.6528	No		6	0.0450	0.0553	0.5461
+	30	CC#CCOC(=O)N[C@H]1CCN(C1)C(=O)N[C@H](C(=O)N1CCC[C@@H]1C1=NC(=CN1)C1=CC=C(C=C1)[C@H]1CC[C@@H](CC1)NC(=O)C1=CN=CC=N1)C1=CC=CC=C1	78.58839	8.6800	9.0903	-0.4103	No		7	0.0001	0.5832	0.8779
+	31	CCCC#CCOC(=O)N[C@H]1CCN(C1)C(=O)N[C@H](C(=O)N1CCC[C@@H]1C1=NC(=CN1)C1=CC=C(C=C1)[C@H]1CC[C@@H](CC1)NC(=O)C1=CN=CC=N1)C1=CC=CC=C1	79.21782	9.5700	9.1554	0.4146	No		8	0.0058	0.0383	0.3815
-	4	CCCC(=O)NC1=CC=C(C=C1)C1=CC=C(C=C1)C1=CNC(=N1)[C@@H]1CCCN1C(=O)[C@H](NC(=O)CCCC1=CC=CC=C1)C1=CC=CC=C1	53.66344	5.8900	6.5120	-0.6220	YES		9	0.0736	0.1447	0.0766
-	7	CCCC(=O)NC1=CC=C(C=C1)C1=CC=C(C=C1)C1=CNC(=N1)[C@H]1CCCN1C(=O)C(NC(=O)C1=CC=CC=C1NC(=O)OCC1=CC=CC=C1)C1=CC=CC=C1	58.46608	6.2100	7.0088	-0.7988	YES		10	0.0012	0.0294	0.6526
-	11	CCCC(=O)NC1=CC=C(C=C1)C1=CC=C(C=C1)C1=CNC(=N1)[C@H]1CCCN1C(=O)[C@@H](NC(=O)N1CCC[C@@H](C1)NC(=O)OCC1=CC=CC=C1)C1=CC=CC=C1	66.69495	7.0000	7.8600	-0.8600	YES		Rr2, i.e. average randomized R	0.0665	0.1037	0.3598
-	12	CCCC(=O)NC1=CC=C(C=C1)C1=CC=C(C=C1)C1=CNC(=N1)[C@@H]1CCCN1C(=O)[C@H](NC(=O)N1CC[C@@H](C1)NC(=O)OCC1=CC=CC=C1)C1=CC=CC=C1	66.38024	7.0900	7.8275	-0.7375	YES		CRp2=R*sqrt(R2-Rr2) [1]	0.8244	0.8580	0.7632
-	13	CCCC(=O)NC1=CC=C(C=C1)C1=CC=C(C=C1)C1=CNC(=N1)[C@@H]1CCCN1C(=O)[C@H](NC(=O)N1CC[C@H](C1)NC(=O)OCC1=CC=CC=C1)C1=CC=CC=C1	68.99208	8.9600	8.0976	0.8624	YES
-	14	CCCC(=O)NC1=CC=C(C=C1)C1=CC=C(C=C1)C1=CNC(=N1)[C@H]1CCCN1C(=O)[C@@H](NC(=O)N1CCCC1)C1=CC=CC=C1	53.19739	6.4500	6.4638	-0.0138	YES		CRp2 should be greater 0.5 [1]
-	17	COCC1=CC=C(C=C1)C(=O)NC1=CC=C(C=C1)C1=CC=C(C=C1)C1=CNC(=N1)[C@@H]1CCCN1C(=O)[C@H](NC(=O)CCCNC(=O)OCC1=CC=CC=C1)C1=CC=CC=C1	71.01469	8.4600	8.3069	0.1531	YES
-	19	COC1CCN(CC1)C(=O)NC1=CC=C(C=C1)C1=CC=C(C=C1)C1=CNC(=N1)[C@@H]1CCCN1C(=O)[C@H](NC(=O)CCCNC(=O)OCC1=CC=CC=C1)C1=CC=CC=C1	69.33757	8.6400	8.1334	0.5066	YES		The range of endpoint:
-	23	COC1CCN(CC1)C(=O)N[C@H]1CC[C@@H](CC1)C1=CC=C(C=C1)C1=CNC(=N1)[C@H]1CCCN1C(=O)[C@@H](NC(=O)N1CC[C@@H](C1)NC(=O)OCC1=CC=CC=C1)C1=CC=CC=C1	86.36312	9.8200	9.8945	-0.0745	YES		Min= 5.0 Max= 10.4 Middle= 7.7
-	25	COC1CCC(CC1)C(=O)N[C@H]1CC[C@@H](CC1)C1=CC=C(C=C1)C1=CNC(=N1)[C@H]1CCCN1C(=O)[C@@H](NC(=O)N1CC[C@@H](C1)NC(=O)OCC1CCCCC1)C1=CC=CC=C1	87.77915	10.4100	10.0410	0.3690	YES
-	29	CCC#CCOC(=O)N[C@H]1CCN(C1)C(=O)N[C@H](C(=O)N1CCC[C@@H]1C1=NC(=CN1)C1=CC=C(C=C1)[C@H]1CC[C@@H](CC1)NC(=O)C1=CN=CC=N1)C1=CC=CC=C1	78.90310	9.4100	9.1228	0.2872	No		n = 5
-	34	CC(C)C#CCOC(=O)N[C@H]1CCN(C1)C(=O)N[C@H](C(=O)N1CCC[C@@H]1C1=NC(=CN1)C1=CC=C(C=C1)[C@H]1CC[C@@H](CC1)NC(=O)C1=CN=C(CO)C=N1)C1=CC=CC=C1	84.51987	9.9200	9.7039	0.2161	No		r2 = 0.9640
-	35	CC(C)(C)C#CCOC(=O)N[C@H]1CCN(C1)C(=O)N[C@H](C(=O)N1CCC[C@@H]1C1=NC(=CN1)C1=CC=C(C=C1)[C@H]1CC[C@@H](CC1)NC(=O)C1=CN=C(CO)C=N1)C1=CC=CC=C1~	84.96932	10.2300	9.7503	0.4797	No		r02 = 0.8268
#	5	CCCC(=O)NC1=CC=C(C=C1)C1=CC=C(C=C1)C1=CNC(=N1)[C@@H]1CCCN1C(=O)[C@H](NC(=O)CCCCCCC1=CC=CC=C1)C1=CC=CC=C1	54.60758	6.1900	6.6097	-0.4197	YES		rr02 = 0.9049
#	9	CCCC(=O)NC1=CC=C(C=C1)C1=CC=C(C=C1)C1=CNC(=N1)[C@@H]1CCCN1C(=O)[C@H](NC(=O)C1=CC=C(NC(=O)OCC2=CC=CC=C2)C=C1)C1=CC=CC=C1	58.24509	6.8800	6.9859	-0.1059	YES		(r2-r02)/r2 = 0.1423 should be < 0.1 [1]
#	15	CCCC(=O)NC1=CC=C(C=C1)C1=CC=C(C=C1)C1=CNC(=N1)[C@H]1CCCN1C(=O)[C@@H](NC(=O)N1CC[C@@H](C1)NC(=O)OC)C1=CC=CC=C1	58.83895	6.4500	7.0474	-0.5974	YES		(r2-rr02)/r2= 0.0613 should be < 0.1 [1]
#	18	COC1CCC(CC1)C(=O)NC1=CC=C(C=C1)C1=CC=C(C=C1)C1=CNC(=N1)[C@@H]1CCCN1C(=O)[C@H](NC(=O)CCCNC(=O)OCC1=CC=CC=C1)C1=CC=CC=C1	70.63719	8.0900	8.2678	-0.1778	YES		k = 1.0208 should be 0.85 < k < 1.15 [1]
#	27	CCCCCOC(=O)N[C@H]1CCN(C1)C(=O)N[C@H](C(=O)N1CCC[C@@H]1C1=NC(=CN1)C1=CC=C(C=C1)[C@H]1CC[C@@H](CC1)NC(=O)C1=CN=CC=N1)C1=CC=CC=C1	74.66840	9.0100	8.6848	0.3252	YES		kk = 0.9777 should be 0.85 < kk < 1.15 [1]
*	3	CCCC(=O)NC1=CC=C(C=C1)C1=CC=C(C=C1)C1=CNC(=N1)[C@@H]1CCCN1C(=O)[C@H](NC(=O)C1=CC=CC=C1)C1=CC=CC=C1	52.00182	5.6200	6.3401	-0.7201	YES		Rm2(test) = 0.6069 should be > 0.5 [2]
*	16	O=C(CCCNC(=O)OCC1=CC=CC=C1)N[C@@H](C(=O)N1CCC[C@H]1C1=NC(=CN1)C1=CC=C(C=C1)C1=CC=C(NC(=O)C2=CC=CC=C2)C=C1)C1=CC=CC=C1	60.56679	7.4700	7.2261	0.2439	YES
*	32	CC(C)C#CCOC(=O)N[C@H]1CCN(C1)C(=O)N[C@H](C(=O)N1CCC[C@@H]1C1=NC(=CN1)C1=CC=C(C=C1)[C@H]1CC[C@@H](CC1)NC(=O)C1=CN=CC=N1)C1=CC=CC=C1	80.50597	9.7400	9.2886	0.4514	No		n = 5
*	33	CC(C)(C)C#CCOC(=O)N[C@H]1CCN(C1)C(=O)N[C@H](C(=O)N1CCC[C@@H]1C1=NC(=CN1)C1=CC=C(C=C1)[C@H]1CC[C@@H](CC1)NC(=O)C1=CN=CC=N1)C1=CC=CC=C1	80.95542	9.8900	9.3351	0.5549	No		r2 = 0.9640
*	36	COC(=O)N[C@@H](C(C)C)C(=O)N1CCC[C@@H]1C1=NC(=CN1)C1=CC=C(C=C1)C1=CC=C(C=C1)C1=CNC(=N1)[C@@H]1CCCN1C(=O)[C@H](NC(=O)OC)C(C)C	74.24831	10.3000	8.6413	1.6587	YES		r02 = 0.9049
									rr02 = 0.8268
									(r2-r02)/r2 = 0.0613 should be < 0.1 [1]
									(r2-rr02)/r2= 0.1423 should be < 0.1 [1]
									k = 0.9777 should be 0.85 < k < 1.15 [1]
									kk = 1.0208 should be 0.85 < kk < 1.15 [1]
									R*m2(test) = 0.7297 should be > 0.5 [2]
									Average Rm2 = 0.6683 should be larger 0.5 [3]
									Delta Rm2 = 0.1228 should be lower 0.2 [3]
										n	R2	CCC	IIC	Q2	Q2F1	Q2F2	Q2F3	s	MAE	F
									Training	13	0.8583	0.9237	0.7941	0.8018				0.706	0.585	67
									InvTrain	13	0.9114	0.9243	0.7570	0.8852				0.565	0.460	113
									Calib	5	0.9640	0.9253	0.9818	0.8995	0.9257	0.8799	0.9526	0.413	0.325	80
									Rm2(x,y) calculation for validation set from input file
									n = 5
									r2 = 0.9010
									r02 = 0.6810
									rr02 = 0.8402
									(r2-r02)/r2 = 0.2442 should be < 0.1
									(r2-rr02)/r2= 0.0674 should be < 0.1
									k = 0.9359 should be 0.85 < k < 1.15
									kk = 1.0614 should be 0.85 < kk < 1.15
									Rm2(test) = 0.4784 should be > 0.5
									Rm2(y,x) calculation for validation set from input file
									n = 5
									r2 = 0.9010
									r02 = 0.8402
									rr02 = 0.6810
									(r2-r02)/r2 = 0.0674 should be < 0.1
									(r2-rr02)/r2= 0.2442 should be < 0.1
									k = 1.0614 should be 0.85 < k < 1.15
									kk = 0.9359 should be 0.85 < kk < 1.15
									R*m2(test) = 0.6789 should be > 0.5
									Average Rm2 = 0.5787 should be larger 0.5
									Delta Rm2 = 0.2005 should be lower 0.2
									IIC = 0.9400
									RMSE = 0.9799
									MAE = 0.7258
									CCC = 0.8402
									Y-randomization test = 0.2731
									q2(validation) = 0.7425
									The number of active (not blocked) attributes =105

## Sheet: IICweight = 0.5
Split 1	ID	SMILES	DCW(1,22)	Expr	Calc	Expr-Calc	AD
+	1	COC(=O)N[C@@H](C(=O)N1CCC[C@H]1C1=NC(=CN1)C1=CC=C(C=C1)C1=CC=C(C=C1)C1=CNC(=N1)[C@H]1CCCN1C(=O)[C@@H](NC(=O)OC)C1=CC=CC=C1)C1=CC=CC=C1	87.5319	10.01	9.493	0.517	YES		pEC50 = 0.6548093 (± 0.3436721) + 0.1009706 (± 0.0044761) * DCW(1,30)
+	2	CCCC(=O)NC1=CC=C(C=C1)C1=CC=C(C=C1)C1=CNC(=N1)[C@@H]1CCCN1C(=O)[C@H](NC(=O)OC)C1=CC=CC=C1	52.7141	5.55	5.9774	-0.4274	YES
+	6	CCCC(=O)NC1=CC=C(C=C1)C1=CC=C(C=C1)C1=CNC(=N1)[C@@H]1CCCN1C(=O)[C@H](NC(=O)CCCNC(=O)OCC1=CC=CC=C1)C1=CC=CC=C1	62.4579	7.25	6.9612	0.2888	YES			Train	InvTrain	Calib
+	8	CCCC(=O)NC1=CC=C(C=C1)C1=CC=C(C=C1)C1=CNC(=N1)[C@@H]1CCCN1C(=O)[C@H](NC(=O)C1=CC(NC(=O)OCC2=CC=CC=C2)=CC=C1)C1=CC=CC=C1	64.7759	7.36	7.1953	0.1647	YES			13	13	5
+	10	CCCC(=O)NC1=CC=C(C=C1)C1=CC=C(C=C1)C1=CNC(=N1)[C@H]1CCCN1C(=O)[C@@H](NC(=O)N1CCC[C@H](C1)NC(=O)OCC1=CC=CC=C1)C1=CC=CC=C1	72.5096	6.61	7.9761	-1.3661	YES			0.8717	0.8991	0.9645
+	20	COC1CCN(CC1)C(=O)NC1=CC=C(C=C1)C1=CC=C(C=C1)C1=CNC(=N1)[C@@H]1CCCN1C(=O)[C@H](NC(=O)N1CC[C@H](C1)NC(=O)OCC1=CC=CC=C1)C1=CC=CC=C1	85.3302	10.41	9.2706	1.1394	YES		1	0.0493	0.1949	0.2833
+	21	COC(=O)N[C@H](C(=O)N1CCC[C@@H]1C1=NC=CN1)C1=CC=CC=C1	35.8261	5	4.2722	0.7278	YES		2	0.0305	0.1076	0.246
+	22	COC(=O)N[C@@H](C(=O)N1CCC[C@H]1C1=NC(=CN1)C1=CC=C(C=C1)C1=CC=CC=C1)C1=CC=CC=C1	52.6735	5.55	5.9733	-0.4233	YES		3	0.3681	0.0326	0.4232
+	24	COC1CCC(CC1)C(=O)N[C@H]1CC[C@@H](CC1)C1=CC=C(C=C1)C1=CNC(=N1)[C@H]1CCCN1C(=O)[C@@H](NC(=O)N1CC[C@@H](C1)NC(=O)OCC1=CC=CC=C1)C1=CC=CC=C1	91.7478	9.77	9.9186	-0.1486	YES		4	0.1567	0.2076	0.0031
+	26	O=C(N[C@H]1CCN(C1)C(=O)N[C@H](C(=O)N1CCC[C@@H]1C1=NC(=CN1)C1=CC=C(C=C1)[C@H]1CC[C@@H](CC1)NC(=O)C1=CN=CC=N1)C1=CC=CC=C1)OCC1CCCCC1	83.8765	9.46	9.1239	0.3361	YES		5	0.3252	0.0172	0.0319
+	28	CC#CCCOC(=O)N[C@H]1CCN(C1)C(=O)N[C@H](C(=O)N1CCC[C@@H]1C1=NC(=CN1)C1=CC=C(C=C1)[C@H]1CC[C@@H](CC1)NC(=O)C1=CN=CC=N1)C1=CC=CC=C1	84.394	8.47	9.1761	-0.7061	NO		6	0.0008	0.0035	0.548
+	30	CC#CCOC(=O)N[C@H]1CCN(C1)C(=O)N[C@H](C(=O)N1CCC[C@@H]1C1=NC(=CN1)C1=CC=C(C=C1)[C@H]1CC[C@@H](CC1)NC(=O)C1=CN=CC=N1)C1=CC=CC=C1	84.0393	8.68	9.1403	-0.4603	NO		7	0.0285	0.0445	0.0674
+	31	CCCC#CCOC(=O)N[C@H]1CCN(C1)C(=O)N[C@H](C(=O)N1CCC[C@@H]1C1=NC(=CN1)C1=CC=C(C=C1)[C@H]1CC[C@@H](CC1)NC(=O)C1=CN=CC=N1)C1=CC=CC=C1	84.7488	9.57	9.2119	0.3581	NO		8	0.0316	0.0284	0.719
-	4	CCCC(=O)NC1=CC=C(C=C1)C1=CC=C(C=C1)C1=CNC(=N1)[C@@H]1CCCN1C(=O)[C@H](NC(=O)CCCC1=CC=CC=C1)C1=CC=CC=C1	59.0819	5.89	6.6203	-0.7303	YES		9	0.0024	0.3037	0.7032
-	7	CCCC(=O)NC1=CC=C(C=C1)C1=CC=C(C=C1)C1=CNC(=N1)[C@H]1CCCN1C(=O)C(NC(=O)C1=CC=CC=C1NC(=O)OCC1=CC=CC=C1)C1=CC=CC=C1	62.7344	6.21	6.9891	-0.7791	YES		10	0.0045	0.1033	0.0134
-	11	CCCC(=O)NC1=CC=C(C=C1)C1=CC=C(C=C1)C1=CNC(=N1)[C@H]1CCCN1C(=O)[C@@H](NC(=O)N1CCC[C@@H](C1)NC(=O)OCC1=CC=CC=C1)C1=CC=CC=C1	70.9049	7	7.8141	-0.8141	YES		Rr2, i.e. average randomized R	0.0998	0.1043	0.3039
-	12	CCCC(=O)NC1=CC=C(C=C1)C1=CC=C(C=C1)C1=CNC(=N1)[C@@H]1CCCN1C(=O)[C@H](NC(=O)N1CC[C@@H](C1)NC(=O)OCC1=CC=CC=C1)C1=CC=CC=C1	70.5501	7.09	7.7783	-0.6883	YES		CRp2=R*sqrt(R2-Rr2) [1]	0.8203	0.8453	0.7982
-	13	CCCC(=O)NC1=CC=C(C=C1)C1=CC=C(C=C1)C1=CNC(=N1)[C@@H]1CCCN1C(=O)[C@H](NC(=O)N1CC[C@H](C1)NC(=O)OCC1=CC=CC=C1)C1=CC=CC=C1	72.1548	8.96	7.9403	1.0197	YES
-	14	CCCC(=O)NC1=CC=C(C=C1)C1=CC=C(C=C1)C1=CNC(=N1)[C@H]1CCCN1C(=O)[C@@H](NC(=O)N1CCCC1)C1=CC=CC=C1	56.9825	6.45	6.4084	0.0416	YES		CRp2 should be greater 0.5 [1]
-	17	COCC1=CC=C(C=C1)C(=O)NC1=CC=C(C=C1)C1=CC=C(C=C1)C1=CNC(=N1)[C@@H]1CCCN1C(=O)[C@H](NC(=O)CCCNC(=O)OCC1=CC=CC=C1)C1=CC=CC=C1	74.9902	8.46	8.2266	0.2334	YES
-	19	COC1CCN(CC1)C(=O)NC1=CC=C(C=C1)C1=CC=C(C=C1)C1=CNC(=N1)[C@@H]1CCCN1C(=O)[C@H](NC(=O)CCCNC(=O)OCC1=CC=CC=C1)C1=CC=CC=C1	74.4019	8.64	8.1672	0.4728	YES		The range of endpoint:
-	23	COC1CCN(CC1)C(=O)N[C@H]1CC[C@@H](CC1)C1=CC=C(C=C1)C1=CNC(=N1)[C@H]1CCCN1C(=O)[C@@H](NC(=O)N1CC[C@@H](C1)NC(=O)OCC1=CC=CC=C1)C1=CC=CC=C1	91.8185	9.82	9.9258	-0.1058	YES		Min= 5.0 Max= 10.4 Middle= 7.7
-	25	COC1CCC(CC1)C(=O)N[C@H]1CC[C@@H](CC1)C1=CC=C(C=C1)C1=CNC(=N1)[C@H]1CCCN1C(=O)[C@@H](NC(=O)N1CC[C@@H](C1)NC(=O)OCC1CCCCC1)C1=CC=CC=C1	92	10.41	9.9441	0.4659	YES
-	29	CCC#CCOC(=O)N[C@H]1CCN(C1)C(=O)N[C@H](C(=O)N1CCC[C@@H]1C1=NC(=CN1)C1=CC=C(C=C1)[C@H]1CC[C@@H](CC1)NC(=O)C1=CN=CC=N1)C1=CC=CC=C1	84.394	9.41	9.1761	0.2339	NO		n = 5
-	34	CC(C)C#CCOC(=O)N[C@H]1CCN(C1)C(=O)N[C@H](C(=O)N1CCC[C@@H]1C1=NC(=CN1)C1=CC=C(C=C1)[C@H]1CC[C@@H](CC1)NC(=O)C1=CN=C(CO)C=N1)C1=CC=CC=C1	90.5653	9.92	9.7992	0.1208	NO		r2 = 0.9645
-	35	CC(C)(C)C#CCOC(=O)N[C@H]1CCN(C1)C(=O)N[C@H](C(=O)N1CCC[C@@H]1C1=NC(=CN1)C1=CC=C(C=C1)[C@H]1CC[C@@H](CC1)NC(=O)C1=CN=C(CO)C=N1)C1=CC=CC=C1	91.0172	10.23	9.8449	0.3851	NO		r02 = 0.7680
#	5	CCCC(=O)NC1=CC=C(C=C1)C1=CC=C(C=C1)C1=CNC(=N1)[C@@H]1CCCN1C(=O)[C@H](NC(=O)CCCCCCC1=CC=CC=C1)C1=CC=CC=C1	60.1462	6.19	6.7278	-0.5378	YES		rr02 = 0.8853
#	9	CCCC(=O)NC1=CC=C(C=C1)C1=CC=C(C=C1)C1=CNC(=N1)[C@@H]1CCCN1C(=O)[C@H](NC(=O)C1=CC=C(NC(=O)OCC2=CC=CC=C2)C=C1)C1=CC=CC=C1	63.0719	6.88	7.0232	-0.1432	YES		(r2-r02)/r2 = 0.2037 should be < 0.1 [1]
#	15	CCCC(=O)NC1=CC=C(C=C1)C1=CC=C(C=C1)C1=CNC(=N1)[C@H]1CCCN1C(=O)[C@@H](NC(=O)N1CC[C@@H](C1)NC(=O)OC)C1=CC=CC=C1	63.2604	6.45	7.0422	-0.5922	YES		(r2-rr02)/r2= 0.0820 should be < 0.1 [1]
#	18	COC1CCC(CC1)C(=O)NC1=CC=C(C=C1)C1=CC=C(C=C1)C1=CNC(=N1)[C@@H]1CCCN1C(=O)[C@H](NC(=O)CCCNC(=O)OCC1=CC=CC=C1)C1=CC=CC=C1	75.5626	8.09	8.2844	-0.1944	YES		k = 1.0234 should be 0.85 < k < 1.15 [1]
#	27	CCCCCOC(=O)N[C@H]1CCN(C1)C(=O)N[C@H](C(=O)N1CCC[C@@H]1C1=NC(=CN1)C1=CC=C(C=C1)[C@H]1CC[C@@H](CC1)NC(=O)C1=CN=CC=N1)C1=CC=CC=C1	79.1148	9.01	8.6431	0.3669	YES		kk = 0.9748 should be 0.85 < kk < 1.15 [1]
*	3	CCCC(=O)NC1=CC=C(C=C1)C1=CC=C(C=C1)C1=CNC(=N1)[C@@H]1CCCN1C(=O)[C@H](NC(=O)C1=CC=CC=C1)C1=CC=CC=C1	56.7307	5.62	6.3829	-0.7629	YES		Rm2(test) = 0.5370 should be > 0.5 [2]
*	16	O=C(CCCNC(=O)OCC1=CC=CC=C1)N[C@@H](C(=O)N1CCC[C@H]1C1=NC(=CN1)C1=CC=C(C=C1)C1=CC=C(NC(=O)C2=CC=CC=C2)C=C1)C1=CC=CC=C1	64.9009	7.47	7.2079	0.2621	YES
*	32	CC(C)C#CCOC(=O)N[C@H]1CCN(C1)C(=O)N[C@H](C(=O)N1CCC[C@@H]1C1=NC(=CN1)C1=CC=C(C=C1)[C@H]1CC[C@@H](CC1)NC(=O)C1=CN=CC=N1)C1=CC=CC=C1	86.5315	9.74	9.392	0.348	NO		n = 5
*	33	CC(C)(C)C#CCOC(=O)N[C@H]1CCN(C1)C(=O)N[C@H](C(=O)N1CCC[C@@H]1C1=NC(=CN1)C1=CC=C(C=C1)[C@H]1CC[C@@H](CC1)NC(=O)C1=CN=CC=N1)C1=CC=CC=C1	86.9835	9.89	9.4376	0.4524	NO		r2 = 0.9645
*	36	COC(=O)N[C@@H](C(C)C)C(=O)N1CCC[C@@H]1C1=NC(=CN1)C1=CC=C(C=C1)C1=CC=C(C=C1)C1=CNC(=N1)[C@@H]1CCCN1C(=O)[C@H](NC(=O)OC)C(C)C	79.6491	10.3	8.697	1.603	YES		r02 = 0.8853
									rr02 = 0.7680
									(r2-r02)/r2 = 0.0820 should be < 0.1 [1]
									(r2-rr02)/r2= 0.2037 should be < 0.1 [1]
									k = 0.9748 should be 0.85 < k < 1.15 [1]
									kk = 1.0234 should be 0.85 < kk < 1.15 [1]
									R*m2(test) = 0.6932 should be > 0.5 [2]
									Average Rm2 = 0.6151 should be larger 0.5 [3]
									Delta Rm2 = 0.1562 should be lower 0.2 [3]
										n	R2	CCC	IIC	Q2	Q2F1	Q2F2	Q2F3	s	MAE	F
									Training	13	0.8717	0.9315	0.8003	0.8121				0.671	0.543	75
									InvTrain	13	0.8991	0.9209	0.5651	0.8677				0.58	0.469	98
									Calib	5	0.9645	0.906	0.9821	0.8939	0.9092	0.8533	0.942	0.456	0.367	81
									Rm2(x,y) calculation for validation set from input file
									n = 5
									r2 = 0.8917
									r02 = 0.6943
									rr02 = 0.8404
									(r2-r02)/r2 = 0.2214 should be < 0.1
									(r2-rr02)/r2= 0.0576 should be < 0.1
									k = 0.9429 should be 0.85 < k < 1.15
									kk = 1.0535 should be 0.85 < kk < 1.15
									Rm2(test) = 0.4955 should be > 0.5
									Rm2(y,x) calculation for validation set from input file
									n = 5
									r2 = 0.8917
									r02 = 0.8404
									rr02 = 0.6943
									(r2-r02)/r2 = 0.0576 should be < 0.1
									(r2-rr02)/r2= 0.2214 should be < 0.1
									k = 1.0535 should be 0.85 < k < 1.15
									kk = 0.9429 should be 0.85 < kk < 1.15
									R*m2(test) = 0.6897 should be > 0.5
									Average Rm2 = 0.5926 should be larger 0.5
									Delta Rm2 = 0.1942 should be lower 0.2
									IIC = 0.8248
									RMSE = 0.9416
									MAE = 0.6857
									CCC = 0.8536
									Y-randomization test = 0.2735
									q2(validation) = 0.7106
									The number of active (not blocked) attributes =126

## Sheet: IICweight = 0.7
Split 1	ID	SMILES	DCW(2,30)	Expr	Calc	Expr-Calc	AD
+	1	COC(=O)N[C@@H](C(=O)N1CCC[C@H]1C1=NC(=CN1)C1=CC=C(C=C1)C1=CC=C(C=C1)C1=CNC(=N1)[C@H]1CCCN1C(=O)[C@@H](NC(=O)OC)C1=CC=CC=C1)C1=CC=CC=C1	84.65533	10.0100	9.5654	0.4446	YES		pEC50 = 0.8000812 (± 0.3321092) + 0.1035413 (± 0.0045178) * DCW(2,30)
+	2	CCCC(=O)NC1=CC=C(C=C1)C1=CC=C(C=C1)C1=CNC(=N1)[C@@H]1CCCN1C(=O)[C@H](NC(=O)OC)C1=CC=CC=C1	49.33328	5.5500	5.9081	-0.3581	YES
+	6	CCCC(=O)NC1=CC=C(C=C1)C1=CC=C(C=C1)C1=CNC(=N1)[C@@H]1CCCN1C(=O)[C@H](NC(=O)CCCNC(=O)OCC1=CC=CC=C1)C1=CC=CC=C1	58.99161	7.2500	6.9081	0.3419	YES			Train	InvTrain	Calib
+	8	CCCC(=O)NC1=CC=C(C=C1)C1=CC=C(C=C1)C1=CNC(=N1)[C@@H]1CCCN1C(=O)[C@H](NC(=O)C1=CC(NC(=O)OCC2=CC=CC=C2)=CC=C1)C1=CC=CC=C1	61.03189	7.3600	7.1194	0.2406	YES			13	13	5
+	10	CCCC(=O)NC1=CC=C(C=C1)C1=CC=C(C=C1)C1=CNC(=N1)[C@H]1CCCN1C(=O)[C@@H](NC(=O)N1CCC[C@H](C1)NC(=O)OCC1=CC=CC=C1)C1=CC=CC=C1	70.08714	6.6100	8.0570	-1.4470	YES			0.8652	0.9039	0.9738
+	20	COC1CCN(CC1)C(=O)NC1=CC=C(C=C1)C1=CC=C(C=C1)C1=CNC(=N1)[C@@H]1CCCN1C(=O)[C@H](NC(=O)N1CC[C@H](C1)NC(=O)OCC1=CC=CC=C1)C1=CC=CC=C1	82.73421	10.4100	9.3665	1.0435	YES		1	0.0020	0.0297	0.2695
+	21	COC(=O)N[C@H](C(=O)N1CCC[C@@H]1C1=NC=CN1)C1=CC=CC=C1	33.74849	5.0000	4.2944	0.7056	YES		2	0.0324	0.0427	0.5368
+	22	COC(=O)N[C@@H](C(=O)N1CCC[C@H]1C1=NC(=CN1)C1=CC=C(C=C1)C1=CC=CC=C1)C1=CC=CC=C1	51.55368	5.5500	6.1380	-0.5880	YES		3	0.1094	0.1462	0.6937
+	24	COC1CCC(CC1)C(=O)N[C@H]1CC[C@@H](CC1)C1=CC=C(C=C1)C1=CNC(=N1)[C@H]1CCCN1C(=O)[C@@H](NC(=O)N1CC[C@@H](C1)NC(=O)OCC1=CC=CC=C1)C1=CC=CC=C1	88.22866	9.7700	9.9354	-0.1654	YES		4	0.3132	0.0017	0.3076
+	26	O=C(N[C@H]1CCN(C1)C(=O)N[C@H](C(=O)N1CCC[C@@H]1C1=NC(=CN1)C1=CC=C(C=C1)[C@H]1CC[C@@H](CC1)NC(=O)C1=CN=CC=N1)C1=CC=CC=C1)OCC1CCCCC1	78.43798	9.4600	8.9217	0.5383	YES		5	0.0175	0.0360	0.0883
+	28	CC#CCCOC(=O)N[C@H]1CCN(C1)C(=O)N[C@H](C(=O)N1CCC[C@@H]1C1=NC(=CN1)C1=CC=C(C=C1)[C@H]1CC[C@@H](CC1)NC(=O)C1=CN=CC=N1)C1=CC=CC=C1	80.72690	8.4700	9.1586	-0.6886	No		6	0.0464	0.0091	0.0730
+	30	CC#CCOC(=O)N[C@H]1CCN(C1)C(=O)N[C@H](C(=O)N1CCC[C@@H]1C1=NC(=CN1)C1=CC=C(C=C1)[C@H]1CC[C@@H](CC1)NC(=O)C1=CN=CC=N1)C1=CC=CC=C1	80.54623	8.6800	9.1399	-0.4599	No		7	0.0018	0.0120	0.0794
+	31	CCCC#CCOC(=O)N[C@H]1CCN(C1)C(=O)N[C@H](C(=O)N1CCC[C@@H]1C1=NC(=CN1)C1=CC=C(C=C1)[C@H]1CC[C@@H](CC1)NC(=O)C1=CN=CC=N1)C1=CC=CC=C1	80.90757	9.5700	9.1774	0.3926	No		8	0.0347	0.0103	0.1637
-	4	CCCC(=O)NC1=CC=C(C=C1)C1=CC=C(C=C1)C1=CNC(=N1)[C@@H]1CCCN1C(=O)[C@H](NC(=O)CCCC1=CC=CC=C1)C1=CC=CC=C1	56.26006	5.8900	6.6253	-0.7353	YES		9	0.0556	0.3794	0.0030
-	7	CCCC(=O)NC1=CC=C(C=C1)C1=CC=C(C=C1)C1=CNC(=N1)[C@H]1CCCN1C(=O)C(NC(=O)C1=CC=CC=C1NC(=O)OCC1=CC=CC=C1)C1=CC=CC=C1	60.16814	6.2100	7.0300	-0.8200	YES		10	0.2596	0.0016	0.0516
-	11	CCCC(=O)NC1=CC=C(C=C1)C1=CC=C(C=C1)C1=CNC(=N1)[C@H]1CCCN1C(=O)[C@@H](NC(=O)N1CCC[C@@H](C1)NC(=O)OCC1=CC=CC=C1)C1=CC=CC=C1	68.17043	7.0000	7.8585	-0.8585	YES		Rr2, i.e. average randomized R	0.0873	0.0669	0.2267
-	12	CCCC(=O)NC1=CC=C(C=C1)C1=CC=C(C=C1)C1=CNC(=N1)[C@@H]1CCCN1C(=O)[C@H](NC(=O)N1CC[C@@H](C1)NC(=O)OCC1=CC=CC=C1)C1=CC=CC=C1	67.98976	7.0900	7.8398	-0.7498	YES		CRp2=R*sqrt(R2-Rr2) [1]	0.8204	0.8699	0.8530
-	13	CCCC(=O)NC1=CC=C(C=C1)C1=CC=C(C=C1)C1=CNC(=N1)[C@@H]1CCCN1C(=O)[C@H](NC(=O)N1CC[C@H](C1)NC(=O)OCC1=CC=CC=C1)C1=CC=CC=C1	69.90648	8.9600	8.0383	0.9217	YES
-	14	CCCC(=O)NC1=CC=C(C=C1)C1=CC=C(C=C1)C1=CNC(=N1)[C@H]1CCCN1C(=O)[C@@H](NC(=O)N1CCCC1)C1=CC=CC=C1	55.41502	6.4500	6.5378	-0.0878	YES		CRp2 should be greater 0.5 [1]
-	17	COCC1=CC=C(C=C1)C(=O)NC1=CC=C(C=C1)C1=CC=C(C=C1)C1=CNC(=N1)[C@@H]1CCCN1C(=O)[C@H](NC(=O)CCCNC(=O)OCC1=CC=CC=C1)C1=CC=CC=C1	71.53030	8.4600	8.2064	0.2536	YES
-	19	COC1CCN(CC1)C(=O)NC1=CC=C(C=C1)C1=CC=C(C=C1)C1=CNC(=N1)[C@@H]1CCCN1C(=O)[C@H](NC(=O)CCCNC(=O)OCC1=CC=CC=C1)C1=CC=CC=C1	71.16835	8.6400	8.1689	0.4711	YES		The range of endpoint:
-	23	COC1CCN(CC1)C(=O)N[C@H]1CC[C@@H](CC1)C1=CC=C(C=C1)C1=CNC(=N1)[C@H]1CCCN1C(=O)[C@@H](NC(=O)N1CC[C@@H](C1)NC(=O)OCC1=CC=CC=C1)C1=CC=CC=C1	88.33386	9.8200	9.9463	-0.1263	YES		Min= 5.0 Max= 10.4 Middle= 7.7
-	25	COC1CCC(CC1)C(=O)N[C@H]1CC[C@@H](CC1)C1=CC=C(C=C1)C1=CNC(=N1)[C@H]1CCCN1C(=O)[C@@H](NC(=O)N1CC[C@@H](C1)NC(=O)OCC1CCCCC1)C1=CC=CC=C1	88.37524	10.4100	9.9506	0.4594	YES
-	29	CCC#CCOC(=O)N[C@H]1CCN(C1)C(=O)N[C@H](C(=O)N1CCC[C@@H]1C1=NC(=CN1)C1=CC=C(C=C1)[C@H]1CC[C@@H](CC1)NC(=O)C1=CN=CC=N1)C1=CC=CC=C1	80.72690	9.4100	9.1586	0.2514	No		n = 5
-	34	CC(C)C#CCOC(=O)N[C@H]1CCN(C1)C(=O)N[C@H](C(=O)N1CCC[C@@H]1C1=NC(=CN1)C1=CC=C(C=C1)[C@H]1CC[C@@H](CC1)NC(=O)C1=CN=C(CO)C=N1)C1=CC=CC=C1	85.18196	9.9200	9.6199	0.3001	No		r2 = 0.9738
-	35	CC(C)(C)C#CCOC(=O)N[C@H]1CCN(C1)C(=O)N[C@H](C(=O)N1CCC[C@@H]1C1=NC(=CN1)C1=CC=C(C=C1)[C@H]1CC[C@@H](CC1)NC(=O)C1=CN=C(CO)C=N1)C1=CC=CC=C1~	86.29897	10.2300	9.7356	0.4944	No		r02 = 0.7704
#	5	CCCC(=O)NC1=CC=C(C=C1)C1=CC=C(C=C1)C1=CNC(=N1)[C@@H]1CCCN1C(=O)[C@H](NC(=O)CCCCCCC1=CC=CC=C1)C1=CC=CC=C1	56.80206	6.1900	6.6814	-0.4914	YES		rr02 = 0.8885
#	9	CCCC(=O)NC1=CC=C(C=C1)C1=CC=C(C=C1)C1=CNC(=N1)[C@@H]1CCCN1C(=O)[C@H](NC(=O)C1=CC=C(NC(=O)OCC2=CC=CC=C2)C=C1)C1=CC=CC=C1	60.54595	6.8800	7.0691	-0.1891	YES		(r2-r02)/r2 = 0.2089 should be < 0.1 [1]
#	15	CCCC(=O)NC1=CC=C(C=C1)C1=CC=C(C=C1)C1=CNC(=N1)[C@H]1CCCN1C(=O)[C@@H](NC(=O)N1CC[C@@H](C1)NC(=O)OC)C1=CC=CC=C1	60.51701	6.4500	7.0661	-0.6161	YES		(r2-rr02)/r2= 0.0877 should be < 0.1 [1]
#	18	COC1CCC(CC1)C(=O)NC1=CC=C(C=C1)C1=CC=C(C=C1)C1=CNC(=N1)[C@@H]1CCCN1C(=O)[C@H](NC(=O)CCCNC(=O)OCC1=CC=CC=C1)C1=CC=CC=C1	71.71414	8.0900	8.2255	-0.1355	YES		k = 1.0226 should be 0.85 < k < 1.15 [1]
#	27	CCCCCOC(=O)N[C@H]1CCN(C1)C(=O)N[C@H](C(=O)N1CCC[C@@H]1C1=NC(=CN1)C1=CC=C(C=C1)[C@H]1CC[C@@H](CC1)NC(=O)C1=CN=CC=N1)C1=CC=CC=C1	75.83351	9.0100	8.6520	0.3580	YES		kk = 0.9756 should be 0.85 < kk < 1.15 [1]
*	3	CCCC(=O)NC1=CC=C(C=C1)C1=CC=C(C=C1)C1=CNC(=N1)[C@@H]1CCCN1C(=O)[C@H](NC(=O)C1=CC=CC=C1)C1=CC=CC=C1	55.26508	5.6200	6.5223	-0.9023	YES		Rm2(test) = 0.5346 should be > 0.5 [2]
*	16	O=C(CCCNC(=O)OCC1=CC=CC=C1)N[C@@H](C(=O)N1CCC[C@H]1C1=NC(=CN1)C1=CC=C(C=C1)C1=CC=C(NC(=O)C2=CC=CC=C2)C=C1)C1=CC=CC=C1	60.48037	7.4700	7.0623	0.4077	YES
*	32	CC(C)C#CCOC(=O)N[C@H]1CCN(C1)C(=O)N[C@H](C(=O)N1CCC[C@@H]1C1=NC(=CN1)C1=CC=C(C=C1)[C@H]1CC[C@@H](CC1)NC(=O)C1=CN=CC=N1)C1=CC=CC=C1	81.92903	9.7400	9.2831	0.4569	No		n = 5
*	33	CC(C)(C)C#CCOC(=O)N[C@H]1CCN(C1)C(=O)N[C@H](C(=O)N1CCC[C@@H]1C1=NC(=CN1)C1=CC=C(C=C1)[C@H]1CC[C@@H](CC1)NC(=O)C1=CN=CC=N1)C1=CC=CC=C1	83.04604	9.8900	9.3988	0.4912	No		r2 = 0.9738
*	36	COC(=O)N[C@@H](C(C)C)C(=O)N1CCC[C@@H]1C1=NC(=CN1)C1=CC=C(C=C1)C1=CC=C(C=C1)C1=CNC(=N1)[C@@H]1CCCN1C(=O)[C@H](NC(=O)OC)C(C)C	75.21954	10.3000	8.5884	1.7116	YES		r02 = 0.8885
									rr02 = 0.7704
									(r2-r02)/r2 = 0.0877 should be < 0.1 [1]
									(r2-rr02)/r2= 0.2089 should be < 0.1 [1]
									k = 0.9756 should be 0.85 < k < 1.15 [1]
									kk = 1.0226 should be 0.85 < kk < 1.15 [1]
									R*m2(test) = 0.6893 should be > 0.5 [2]
									Average Rm2 = 0.6119 should be larger 0.5 [3]
									Delta Rm2 = 0.1547 should be lower 0.2 [3]
										n	R2	CCC	IIC	Q2	Q2F1	Q2F2	Q2F3	s	MAE	F
									Training	13	0.8652	0.9277	0.7973	0.8057				0.688	0.570	71
									InvTrain	13	0.9039	0.9137	0.7604	0.8747				0.597	0.502	104
									Calib	5	0.9738	0.9087	0.9868	0.9258	0.9125	0.8585	0.9441	0.448	0.358	112
									Rm2(x,y) calculation for validation set from input file
									n = 5
									r2 = 0.8607
									r02 = 0.5991
									rr02 = 0.8051
									(r2-r02)/r2 = 0.3040 should be < 0.1
									(r2-rr02)/r2= 0.0646 should be < 0.1
									k = 0.9355 should be 0.85 < k < 1.15
									kk = 1.0603 should be 0.85 < kk < 1.15
									Rm2(test) = 0.4204 should be > 0.5
									Rm2(y,x) calculation for validation set from input file
									n = 5
									r2 = 0.8607
									r02 = 0.8051
									rr02 = 0.5991
									(r2-r02)/r2 = 0.0646 should be < 0.1
									(r2-rr02)/r2= 0.3040 should be < 0.1
									k = 1.0603 should be 0.85 < k < 1.15
									kk = 0.9355 should be 0.85 < kk < 1.15
									R*m2(test) = 0.6578 should be > 0.5
									Average Rm2 = 0.5391 should be larger 0.5
									Delta Rm2 = 0.2373 should be lower 0.2
									IIC = 0.7885
									RMSE = 1.0440
									MAE = 0.7939
									CCC = 0.8169
									Y-randomization test = 0.2786
									q2(validation) = 0.6118
									The number of active (not blocked) attributes =111

## Sheet: IICweight = 0.9
Split 1	ID	SMILES	DCW(1,30)	Expr	Calc	Expr-Calc	AD
+	4	CCCC(=O)NC1=CC=C(C=C1)C1=CC=C(C=C1)C1=CNC(=N1)[C@@H]1CCCN1C(=O)[C@H](NC(=O)CCCC1=CC=CC=C1)C1=CC=CC=C1	69.11450	5.8900	6.4512	-0.5612	YES		pEC50 = -0.0136704 (± 0.3267693) + 0.0935387 (± 0.0038346) * DCW(1,30)
+	5	CCCC(=O)NC1=CC=C(C=C1)C1=CC=C(C=C1)C1=CNC(=N1)[C@@H]1CCCN1C(=O)[C@H](NC(=O)CCCCCCC1=CC=CC=C1)C1=CC=CC=C1	71.31678	6.1900	6.6572	-0.4672	YES
+	6	CCCC(=O)NC1=CC=C(C=C1)C1=CC=C(C=C1)C1=CNC(=N1)[C@@H]1CCCN1C(=O)[C@H](NC(=O)CCCNC(=O)OCC1=CC=CC=C1)C1=CC=CC=C1	79.87008	7.2500	7.4573	-0.2073	YES				Train	InvTrain	Calib
+	10	CCCC(=O)NC1=CC=C(C=C1)C1=CC=C(C=C1)C1=CNC(=N1)[C@H]1CCCN1C(=O)[C@@H](NC(=O)N1CCC[C@H](C1)NC(=O)OCC1=CC=CC=C1)C1=CC=CC=C1	89.62679	6.6100	8.3699	-1.7599	YES				13	12	6
+	18	COC1CCC(CC1)C(=O)NC1=CC=C(C=C1)C1=CC=C(C=C1)C1=CNC(=N1)[C@@H]1CCCN1C(=O)[C@H](NC(=O)CCCNC(=O)OCC1=CC=CC=C1)C1=CC=CC=C1	88.51778	8.0900	8.2662	-0.1762	YES				0.8565	0.9082	0.9186
+	19	COC1CCN(CC1)C(=O)NC1=CC=C(C=C1)C1=CC=C(C=C1)C1=CNC(=N1)[C@@H]1CCCN1C(=O)[C@H](NC(=O)CCCNC(=O)OCC1=CC=CC=C1)C1=CC=CC=C1	88.33333	8.6400	8.2489	0.3911	YES			1	0.0001	0.0027	0.0084
+	21	COC(=O)N[C@H](C(=O)N1CCC[C@@H]1C1=NC=CN1)C1=CC=CC=C1	47.13999	5.0000	4.3957	0.6043	YES			2	0.3952	0.0382	0.0803
+	22	COC(=O)N[C@@H](C(=O)N1CCC[C@H]1C1=NC(=CN1)C1=CC=C(C=C1)C1=CC=CC=C1)C1=CC=CC=C1	55.05791	5.5500	5.1364	0.4136	YES			3	0.0610	0.1034	0.1443
+	23	COC1CCN(CC1)C(=O)N[C@H]1CC[C@@H](CC1)C1=CC=C(C=C1)C1=CNC(=N1)[C@H]1CCCN1C(=O)[C@@H](NC(=O)N1CC[C@@H](C1)NC(=O)OCC1=CC=CC=C1)C1=CC=CC=C1	101.20751	9.8200	9.4531	0.3669	YES			4	0.0261	0.0124	0.0048
+	25	COC1CCC(CC1)C(=O)N[C@H]1CC[C@@H](CC1)C1=CC=C(C=C1)C1=CNC(=N1)[C@H]1CCCN1C(=O)[C@@H](NC(=O)N1CC[C@@H](C1)NC(=O)OCC1CCCCC1)C1=CC=CC=C1	104.45409	10.4100	9.7568	0.6532	YES			5	0.0573	0.0017	0.0164
+	27	CCCCCOC(=O)N[C@H]1CCN(C1)C(=O)N[C@H](C(=O)N1CCC[C@@H]1C1=NC(=CN1)C1=CC=C(C=C1)[C@H]1CC[C@@H](CC1)NC(=O)C1=CN=CC=N1)C1=CC=CC=C1	94.77698	9.0100	8.8516	0.1584	YES			6	0.0304	0.2474	0.1606
+	30	CC#CCOC(=O)N[C@H]1CCN(C1)C(=O)N[C@H](C(=O)N1CCC[C@@H]1C1=NC(=CN1)C1=CC=C(C=C1)[C@H]1CC[C@@H](CC1)NC(=O)C1=CN=CC=N1)C1=CC=CC=C1	93.84124	8.6800	8.7641	-0.0841	YES			7	0.0924	0.0789	0.2507
+	31	CCCC#CCOC(=O)N[C@H]1CCN(C1)C(=O)N[C@H](C(=O)N1CCC[C@@H]1C1=NC(=CN1)C1=CC=C(C=C1)[C@H]1CC[C@@H](CC1)NC(=O)C1=CN=CC=N1)C1=CC=CC=C1	95.30943	9.5700	8.9014	0.6686	YES			8	0.1131	0.1393	0.6482
-	1	COC(=O)N[C@@H](C(=O)N1CCC[C@H]1C1=NC(=CN1)C1=CC=C(C=C1)C1=CC=C(C=C1)C1=CNC(=N1)[C@H]1CCCN1C(=O)[C@@H](NC(=O)OC)C1=CC=CC=C1)C1=CC=CC=C1	103.76559	10.0100	9.6924	0.3176	YES			9	0.2124	0.0022	0.0209
-	2	CCCC(=O)NC1=CC=C(C=C1)C1=CC=C(C=C1)C1=CNC(=N1)[C@@H]1CCCN1C(=O)[C@H](NC(=O)OC)C1=CC=CC=C1	68.98499	5.5500	6.4391	-0.8891	YES			10	0.1038	0.0006	0.3753
-	3	CCCC(=O)NC1=CC=C(C=C1)C1=CC=C(C=C1)C1=CNC(=N1)[C@@H]1CCCN1C(=O)[C@H](NC(=O)C1=CC=CC=C1)C1=CC=CC=C1	66.58047	5.6200	6.2142	-0.5942	YES			Rr2, i.e. average randomized R	0.1092	0.0627	0.1710
-	8	CCCC(=O)NC1=CC=C(C=C1)C1=CC=C(C=C1)C1=CNC(=N1)[C@@H]1CCCN1C(=O)[C@H](NC(=O)C1=CC(NC(=O)OCC2=CC=CC=C2)=CC=C1)C1=CC=CC=C1	81.39710	7.3600	7.6001	-0.2401	YES			CRp2=R*sqrt(R2-Rr2) [1]	0.8001	0.8763	0.8287
-	9	CCCC(=O)NC1=CC=C(C=C1)C1=CC=C(C=C1)C1=CNC(=N1)[C@@H]1CCCN1C(=O)[C@H](NC(=O)C1=CC=C(NC(=O)OCC2=CC=CC=C2)C=C1)C1=CC=CC=C1	80.81267	6.8800	7.5454	-0.6654	YES
-	14	CCCC(=O)NC1=CC=C(C=C1)C1=CC=C(C=C1)C1=CNC(=N1)[C@H]1CCCN1C(=O)[C@@H](NC(=O)N1CCCC1)C1=CC=CC=C1	68.35935	6.4500	6.3806	0.0694	YES			CRp2 should be greater 0.5 [1]
-	15	CCCC(=O)NC1=CC=C(C=C1)C1=CC=C(C=C1)C1=CNC(=N1)[C@H]1CCCN1C(=O)[C@@H](NC(=O)N1CC[C@@H](C1)NC(=O)OC)C1=CC=CC=C1	81.36619	6.4500	7.5972	-1.1472	YES
-	16	O=C(CCCNC(=O)OCC1=CC=CC=C1)N[C@@H](C(=O)N1CCC[C@H]1C1=NC(=CN1)C1=CC=C(C=C1)C1=CC=C(NC(=O)C2=CC=CC=C2)C=C1)C1=CC=CC=C1	74.40195	7.4700	6.9458	0.5242	YES			The range of endpoint:
-	17	COCC1=CC=C(C=C1)C(=O)NC1=CC=C(C=C1)C1=CC=C(C=C1)C1=CNC(=N1)[C@@H]1CCCN1C(=O)[C@H](NC(=O)CCCNC(=O)OCC1=CC=CC=C1)C1=CC=CC=C1	87.11456	8.4600	8.1349	0.3251	YES			Min= 5.0 Max= 10.4 Middle= 7.7
-	28	CC#CCCOC(=O)N[C@H]1CCN(C1)C(=O)N[C@H](C(=O)N1CCC[C@@H]1C1=NC(=CN1)C1=CC=C(C=C1)[C@H]1CC[C@@H](CC1)NC(=O)C1=CN=CC=N1)C1=CC=CC=C1	94.57534	8.4700	8.8328	-0.3628	YES
-	34	CC(C)C#CCOC(=O)N[C@H]1CCN(C1)C(=O)N[C@H](C(=O)N1CCC[C@@H]1C1=NC(=CN1)C1=CC=C(C=C1)[C@H]1CC[C@@H](CC1)NC(=O)C1=CN=C(CO)C=N1)C1=CC=CC=C1	102.49068	9.9200	9.5732	0.3468	YES			n = 6
-	35	CC(C)(C)C#CCOC(=O)N[C@H]1CCN(C1)C(=O)N[C@H](C(=O)N1CCC[C@@H]1C1=NC(=CN1)C1=CC=C(C=C1)[C@H]1CC[C@@H](CC1)NC(=O)C1=CN=C(CO)C=N1)C1=CC=CC=C1~	103.29859	10.2300	9.6487	0.5813	YES			r2 = 0.9186
#	12	CCCC(=O)NC1=CC=C(C=C1)C1=CC=C(C=C1)C1=CNC(=N1)[C@@H]1CCCN1C(=O)[C@H](NC(=O)N1CC[C@@H](C1)NC(=O)OCC1=CC=CC=C1)C1=CC=CC=C1	83.40638	7.0900	7.7881	-0.6981	YES			r02 = -0.2207
#	13	CCCC(=O)NC1=CC=C(C=C1)C1=CC=C(C=C1)C1=CNC(=N1)[C@@H]1CCCN1C(=O)[C@H](NC(=O)N1CC[C@H](C1)NC(=O)OCC1=CC=CC=C1)C1=CC=CC=C1	88.89270	8.9600	8.3012	0.6588	YES			rr02 = 0.7018
#	26	O=C(N[C@H]1CCN(C1)C(=O)N[C@H](C(=O)N1CCC[C@@H]1C1=NC(=CN1)C1=CC=C(C=C1)[C@H]1CC[C@@H](CC1)NC(=O)C1=CN=CC=N1)C1=CC=CC=C1)OCC1CCCCC1	95.48057	9.4600	8.9175	0.5425	YES			(r2-r02)/r2 = 1.2403 should be < 0.1 [1]
#	29	CCC#CCOC(=O)N[C@H]1CCN(C1)C(=O)N[C@H](C(=O)N1CCC[C@@H]1C1=NC(=CN1)C1=CC=C(C=C1)[C@H]1CC[C@@H](CC1)NC(=O)C1=CN=CC=N1)C1=CC=CC=C1	94.57534	9.4100	8.8328	0.5772	YES			(r2-rr02)/r2= 0.2360 should be < 0.1 [1]
#	32	CC(C)C#CCOC(=O)N[C@H]1CCN(C1)C(=O)N[C@H](C(=O)N1CCC[C@@H]1C1=NC(=CN1)C1=CC=C(C=C1)[C@H]1CC[C@@H](CC1)NC(=O)C1=CN=CC=N1)C1=CC=CC=C1	95.52197	9.7400	8.9213	0.8187	YES			k = 0.9435 should be 0.85 < k < 1.15 [1]
#	33	CC(C)(C)C#CCOC(=O)N[C@H]1CCN(C1)C(=O)N[C@H](C(=O)N1CCC[C@@H]1C1=NC(=CN1)C1=CC=C(C=C1)[C@H]1CC[C@@H](CC1)NC(=O)C1=CN=CC=N1)C1=CC=CC=C1	96.32988	9.8900	8.9969	0.8931	YES			kk = 1.0565 should be 0.85 < kk < 1.15 [1]
*	7	CCCC(=O)NC1=CC=C(C=C1)C1=CC=C(C=C1)C1=CNC(=N1)[C@H]1CCCN1C(=O)C(NC(=O)C1=CC=CC=C1NC(=O)OCC1=CC=CC=C1)C1=CC=CC=C1	80.60336	6.2100	7.5259	-1.3159	YES			Rm2(test) = -0.0619 should be > 0.5 [2]
*	11	CCCC(=O)NC1=CC=C(C=C1)C1=CC=C(C=C1)C1=CNC(=N1)[C@H]1CCCN1C(=O)[C@@H](NC(=O)N1CCC[C@@H](C1)NC(=O)OCC1=CC=CC=C1)C1=CC=CC=C1	84.14047	7.0000	7.8567	-0.8567	YES
*	20	COC1CCN(CC1)C(=O)NC1=CC=C(C=C1)C1=CC=C(C=C1)C1=CNC(=N1)[C@@H]1CCCN1C(=O)[C@H](NC(=O)N1CC[C@H](C1)NC(=O)OCC1=CC=CC=C1)C1=CC=CC=C1	97.65968	10.4100	9.1213	1.2887	YES			n = 6
*	24	COC1CCC(CC1)C(=O)N[C@H]1CC[C@@H](CC1)C1=CC=C(C=C1)C1=CNC(=N1)[C@H]1CCCN1C(=O)[C@@H](NC(=O)N1CC[C@@H](C1)NC(=O)OCC1=CC=CC=C1)C1=CC=CC=C1	101.08822	9.7700	9.4420	0.3280	YES			r2 = 0.9186
*	36	COC(=O)N[C@@H](C(C)C)C(=O)N1CCC[C@@H]1C1=NC(=CN1)C1=CC=C(C=C1)C1=CC=C(C=C1)C1=CNC(=N1)[C@@H]1CCCN1C(=O)[C@H](NC(=O)OC)C(C)C	97.60202	10.3000	9.1159	1.1841	YES			r02 = 0.7018
										rr02 = -0.2207
										(r2-r02)/r2 = 0.2360 should be < 0.1 [1]
										(r2-rr02)/r2= 1.2403 should be < 0.1 [1]
										k = 1.0565 should be 0.85 < k < 1.15 [1]
										kk = 0.9435 should be 0.85 < kk < 1.15 [1]
										R*m2(test) = 0.4909 should be > 0.5 [2]
										Average Rm2 = 0.2145 should be larger 0.5 [3]
										Delta Rm2 = 0.5528 should be lower 0.2 [3]
											n	R2	CCC	IIC	Q2	Q2F1	Q2F2	Q2F3	s	MAE	F
										Training	13	0.8565	0.9227	0.7933	0.7992				0.673	0.501	66
										InvTrain	12	0.9082	0.9184	0.5291	0.8778				0.606	0.505	99
										Calib	6	0.9186	0.6122	0.9584	0.5934	0.8141	0.4328	0.8168	0.777	0.698	45
										Rm2(x,y) calculation for validation set from input file
										n = 5
										r2 = 0.9259
										r02 = -0.7261
										rr02 = 0.6551
										(r2-r02)/r2 = 1.7843 should be < 0.1
										(r2-rr02)/r2= 0.2925 should be < 0.1
										k = 0.9631 should be 0.85 < k < 1.15
										kk = 1.0241 should be 0.85 < kk < 1.15
										Rm2(test) = -0.2642 should be > 0.5
										Rm2(y,x) calculation for validation set from input file
										n = 5
										r2 = 0.9259
										r02 = 0.6551
										rr02 = -0.7261
										(r2-r02)/r2 = 0.2925 should be < 0.1
										(r2-rr02)/r2= 1.7843 should be < 0.1
										k = 1.0241 should be 0.85 < k < 1.15
										kk = 0.9631 should be 0.85 < kk < 1.15
										R*m2(test) = 0.4441 should be > 0.5
										Average Rm2 = 0.0900 should be larger 0.5
										Delta Rm2 = 0.7083 should be lower 0.2
										IIC = 0.8270
										RMSE = 1.1870
										MAE = 0.9947
										CCC = 0.6993
										Y-randomization test = 0.2550
										q2(validation) = 0.8026
										The number of active (not blocked) attributes =123
