# Supplementary material for: Monte Carlo Method and GA-MLR-Based QSAR Modeling of NS5A Inhibitors against the Hepatitis C Virus
Source: Molecules. 2022 Apr 23;27(9):2729. doi: 10.3390/molecules27092729 (PMC9099611; doi:10.3390/molecules27092729)
Supplement: Supplementary file 1 [file molecules-27-02729-s001.zip › SPLIT 2.xlsx]

## Sheet: Split 2
Compound	Split 2	MOLECULE ID	SMILES	Expr pEC50
1	#	M101285298	COC(=O)N[C@@H](C(=O)N1CCC[C@H]1C1=NC(=CN1)C1=CC=C(C=C1)C1=CC=C(C=C1)C1=CNC(=N1)[C@H]1CCCN1C(=O)[C@@H](NC(=O)OC)C1=CC=CC=C1)C1=CC=CC=C1	10.01
2	-	M101285299	CCCC(=O)NC1=CC=C(C=C1)C1=CC=C(C=C1)C1=CNC(=N1)[C@@H]1CCCN1C(=O)[C@H](NC(=O)OC)C1=CC=CC=C1	5.55
3	+	M101285300	CCCC(=O)NC1=CC=C(C=C1)C1=CC=C(C=C1)C1=CNC(=N1)[C@@H]1CCCN1C(=O)[C@H](NC(=O)C1=CC=CC=C1)C1=CC=CC=C1	5.62
4	+	M101285301	CCCC(=O)NC1=CC=C(C=C1)C1=CC=C(C=C1)C1=CNC(=N1)[C@@H]1CCCN1C(=O)[C@H](NC(=O)CCCC1=CC=CC=C1)C1=CC=CC=C1	5.89
5	-	M101285302	CCCC(=O)NC1=CC=C(C=C1)C1=CC=C(C=C1)C1=CNC(=N1)[C@@H]1CCCN1C(=O)[C@H](NC(=O)CCCCCCC1=CC=CC=C1)C1=CC=CC=C1	6.19
6	-	M101285303	CCCC(=O)NC1=CC=C(C=C1)C1=CC=C(C=C1)C1=CNC(=N1)[C@@H]1CCCN1C(=O)[C@H](NC(=O)CCCNC(=O)OCC1=CC=CC=C1)C1=CC=CC=C1	7.25
7		M101285304	CCCC(=O)NC1=CC=C(C=C1)C1=CC=C(C=C1)C1=CNC(=N1)[C@H]1CCCN1C(=O)C(NC(=O)C1=CC=CC=C1NC(=O)OCC1=CC=CC=C1)C1=CC=CC=C1	6.21
8	-	M101285305	CCCC(=O)NC1=CC=C(C=C1)C1=CC=C(C=C1)C1=CNC(=N1)[C@@H]1CCCN1C(=O)[C@H](NC(=O)C1=CC(NC(=O)OCC2=CC=CC=C2)=CC=C1)C1=CC=CC=C1	7.36
9	+	M101285306	CCCC(=O)NC1=CC=C(C=C1)C1=CC=C(C=C1)C1=CNC(=N1)[C@@H]1CCCN1C(=O)[C@H](NC(=O)C1=CC=C(NC(=O)OCC2=CC=CC=C2)C=C1)C1=CC=CC=C1	6.88
10	-	M101285307	CCCC(=O)NC1=CC=C(C=C1)C1=CC=C(C=C1)C1=CNC(=N1)[C@H]1CCCN1C(=O)[C@@H](NC(=O)N1CCC[C@H](C1)NC(=O)OCC1=CC=CC=C1)C1=CC=CC=C1	6.61
11	+	M101285308	CCCC(=O)NC1=CC=C(C=C1)C1=CC=C(C=C1)C1=CNC(=N1)[C@H]1CCCN1C(=O)[C@@H](NC(=O)N1CCC[C@@H](C1)NC(=O)OCC1=CC=CC=C1)C1=CC=CC=C1	7
12	#	M101285309	CCCC(=O)NC1=CC=C(C=C1)C1=CC=C(C=C1)C1=CNC(=N1)[C@@H]1CCCN1C(=O)[C@H](NC(=O)N1CC[C@@H](C1)NC(=O)OCC1=CC=CC=C1)C1=CC=CC=C1	7.09
13	+	M101285310	CCCC(=O)NC1=CC=C(C=C1)C1=CC=C(C=C1)C1=CNC(=N1)[C@@H]1CCCN1C(=O)[C@H](NC(=O)N1CC[C@H](C1)NC(=O)OCC1=CC=CC=C1)C1=CC=CC=C1	8.96
14	*	M101285311	CCCC(=O)NC1=CC=C(C=C1)C1=CC=C(C=C1)C1=CNC(=N1)[C@H]1CCCN1C(=O)[C@@H](NC(=O)N1CCCC1)C1=CC=CC=C1	6.45
15	#	M101285312	CCCC(=O)NC1=CC=C(C=C1)C1=CC=C(C=C1)C1=CNC(=N1)[C@H]1CCCN1C(=O)[C@@H](NC(=O)N1CC[C@@H](C1)NC(=O)OC)C1=CC=CC=C1	6.45
16	#	M101285313	O=C(CCCNC(=O)OCC1=CC=CC=C1)N[C@@H](C(=O)N1CCC[C@H]1C1=NC(=CN1)C1=CC=C(C=C1)C1=CC=C(NC(=O)C2=CC=CC=C2)C=C1)C1=CC=CC=C1	7.47
17	-	M101285314	COCC1=CC=C(C=C1)C(=O)NC1=CC=C(C=C1)C1=CC=C(C=C1)C1=CNC(=N1)[C@@H]1CCCN1C(=O)[C@H](NC(=O)CCCNC(=O)OCC1=CC=CC=C1)C1=CC=CC=C1	8.46
18	+	M101285315	COC1CCC(CC1)C(=O)NC1=CC=C(C=C1)C1=CC=C(C=C1)C1=CNC(=N1)[C@@H]1CCCN1C(=O)[C@H](NC(=O)CCCNC(=O)OCC1=CC=CC=C1)C1=CC=CC=C1	8.09
19	-	M101285316	COC1CCN(CC1)C(=O)NC1=CC=C(C=C1)C1=CC=C(C=C1)C1=CNC(=N1)[C@@H]1CCCN1C(=O)[C@H](NC(=O)CCCNC(=O)OCC1=CC=CC=C1)C1=CC=CC=C1	8.64
20	-	M101285317	COC1CCN(CC1)C(=O)NC1=CC=C(C=C1)C1=CC=C(C=C1)C1=CNC(=N1)[C@@H]1CCCN1C(=O)[C@H](NC(=O)N1CC[C@H](C1)NC(=O)OCC1=CC=CC=C1)C1=CC=CC=C1	10.41
21	-	M101285318	COC(=O)N[C@H](C(=O)N1CCC[C@@H]1C1=NC=CN1)C1=CC=CC=C1	5
22	-	M101285319	COC(=O)N[C@@H](C(=O)N1CCC[C@H]1C1=NC(=CN1)C1=CC=C(C=C1)C1=CC=CC=C1)C1=CC=CC=C1	5.55
23	+	M101285320	COC1CCN(CC1)C(=O)N[C@H]1CC[C@@H](CC1)C1=CC=C(C=C1)C1=CNC(=N1)[C@H]1CCCN1C(=O)[C@@H](NC(=O)N1CC[C@@H](C1)NC(=O)OCC1=CC=CC=C1)C1=CC=CC=C1	9.82
24	#	M101285321	COC1CCC(CC1)C(=O)N[C@H]1CC[C@@H](CC1)C1=CC=C(C=C1)C1=CNC(=N1)[C@H]1CCCN1C(=O)[C@@H](NC(=O)N1CC[C@@H](C1)NC(=O)OCC1=CC=CC=C1)C1=CC=CC=C1	9.77
25	-	M101285322	COC1CCC(CC1)C(=O)N[C@H]1CC[C@@H](CC1)C1=CC=C(C=C1)C1=CNC(=N1)[C@H]1CCCN1C(=O)[C@@H](NC(=O)N1CC[C@@H](C1)NC(=O)OCC1CCCCC1)C1=CC=CC=C1	10.41
26	+	M101285323	O=C(N[C@H]1CCN(C1)C(=O)N[C@H](C(=O)N1CCC[C@@H]1C1=NC(=CN1)C1=CC=C(C=C1)[C@H]1CC[C@@H](CC1)NC(=O)C1=CN=CC=N1)C1=CC=CC=C1)OCC1CCCCC1	9.46
27	+	M101285324	CCCCCOC(=O)N[C@H]1CCN(C1)C(=O)N[C@H](C(=O)N1CCC[C@@H]1C1=NC(=CN1)C1=CC=C(C=C1)[C@H]1CC[C@@H](CC1)NC(=O)C1=CN=CC=N1)C1=CC=CC=C1	9.01
28	*	M101285325	CC#CCCOC(=O)N[C@H]1CCN(C1)C(=O)N[C@H](C(=O)N1CCC[C@@H]1C1=NC(=CN1)C1=CC=C(C=C1)[C@H]1CC[C@@H](CC1)NC(=O)C1=CN=CC=N1)C1=CC=CC=C1	8.47
29	-	M101285326	CCC#CCOC(=O)N[C@H]1CCN(C1)C(=O)N[C@H](C(=O)N1CCC[C@@H]1C1=NC(=CN1)C1=CC=C(C=C1)[C@H]1CC[C@@H](CC1)NC(=O)C1=CN=CC=N1)C1=CC=CC=C1	9.41
30	*	M101285327	CC#CCOC(=O)N[C@H]1CCN(C1)C(=O)N[C@H](C(=O)N1CCC[C@@H]1C1=NC(=CN1)C1=CC=C(C=C1)[C@H]1CC[C@@H](CC1)NC(=O)C1=CN=CC=N1)C1=CC=CC=C1	8.68
31	*	M101285328	CCCC#CCOC(=O)N[C@H]1CCN(C1)C(=O)N[C@H](C(=O)N1CCC[C@@H]1C1=NC(=CN1)C1=CC=C(C=C1)[C@H]1CC[C@@H](CC1)NC(=O)C1=CN=CC=N1)C1=CC=CC=C1	9.57
32	-	M101285329	CC(C)C#CCOC(=O)N[C@H]1CCN(C1)C(=O)N[C@H](C(=O)N1CCC[C@@H]1C1=NC(=CN1)C1=CC=C(C=C1)[C@H]1CC[C@@H](CC1)NC(=O)C1=CN=CC=N1)C1=CC=CC=C1	9.74
33	*	M101285330	CC(C)(C)C#CCOC(=O)N[C@H]1CCN(C1)C(=O)N[C@H](C(=O)N1CCC[C@@H]1C1=NC(=CN1)C1=CC=C(C=C1)[C@H]1CC[C@@H](CC1)NC(=O)C1=CN=CC=N1)C1=CC=CC=C1	9.89
34	+	M101285331	CC(C)C#CCOC(=O)N[C@H]1CCN(C1)C(=O)N[C@H](C(=O)N1CCC[C@@H]1C1=NC(=CN1)C1=CC=C(C=C1)[C@H]1CC[C@@H](CC1)NC(=O)C1=CN=C(CO)C=N1)C1=CC=CC=C1	9.92
35	+	M101285332	CC(C)(C)C#CCOC(=O)N[C@H]1CCN(C1)C(=O)N[C@H](C(=O)N1CCC[C@@H]1C1=NC(=CN1)C1=CC=C(C=C1)[C@H]1CC[C@@H](CC1)NC(=O)C1=CN=C(CO)C=N1)C1=CC=CC=C1	10.23
36	+	M97455830	COC(=O)N[C@@H](C(C)C)C(=O)N1CCC[C@@H]1C1=NC(=CN1)C1=CC=C(C=C1)C1=CC=C(C=C1)C1=CNC(=N1)[C@@H]1CCCN1C(=O)[C@H](NC(=O)OC)C(C)C	10.3

## Sheet: IICweight = 0
Split 2	ID	SMILES	DCW(2,30)	Expr	Calc	Expr-Calc	AD
+	3	CCCC(=O)NC1=CC=C(C=C1)C1=CC=C(C=C1)C1=CNC(=N1)[C@@H]1CCCN1C(=O)[C@H](NC(=O)C1=CC=CC=C1)C1=CC=CC=C1	2.14429	5.6200	5.5663	0.0537	YES		pEC50 = 4.6458595 (± 0.0727866) + 0.4292392 (± 0.0057967) * DCW(2,30)
+	4	CCCC(=O)NC1=CC=C(C=C1)C1=CC=C(C=C1)C1=CNC(=N1)[C@@H]1CCCN1C(=O)[C@H](NC(=O)CCCC1=CC=CC=C1)C1=CC=CC=C1	3.97925	5.8900	6.3539	-0.4639	YES
+	9	CCCC(=O)NC1=CC=C(C=C1)C1=CC=C(C=C1)C1=CNC(=N1)[C@@H]1CCCN1C(=O)[C@H](NC(=O)C1=CC=C(NC(=O)OCC2=CC=CC=C2)C=C1)C1=CC=CC=C1	5.23117	6.8800	6.8913	-0.0113	YES			Train	InvTrain	Calib
+	11	CCCC(=O)NC1=CC=C(C=C1)C1=CC=C(C=C1)C1=CNC(=N1)[C@H]1CCCN1C(=O)[C@@H](NC(=O)N1CCC[C@@H](C1)NC(=O)OCC1=CC=CC=C1)C1=CC=CC=C1	5.28480	7.0000	6.9143	0.0857	YES			12	13	5
+	13	CCCC(=O)NC1=CC=C(C=C1)C1=CC=C(C=C1)C1=CNC(=N1)[C@@H]1CCCN1C(=O)[C@H](NC(=O)N1CC[C@H](C1)NC(=O)OCC1=CC=CC=C1)C1=CC=CC=C1	8.08257	8.9600	8.1152	0.8448	YES			0.9668	0.9667	0.6670
+	18	COC1CCC(CC1)C(=O)NC1=CC=C(C=C1)C1=CC=C(C=C1)C1=CNC(=N1)[C@@H]1CCCN1C(=O)[C@H](NC(=O)CCCNC(=O)OCC1=CC=CC=C1)C1=CC=CC=C1	8.60898	8.0900	8.3412	-0.2512	YES		1	0.1271	0.0023	0.2261
+	23	COC1CCN(CC1)C(=O)N[C@H]1CC[C@@H](CC1)C1=CC=C(C=C1)C1=CNC(=N1)[C@H]1CCCN1C(=O)[C@@H](NC(=O)N1CC[C@@H](C1)NC(=O)OCC1=CC=CC=C1)C1=CC=CC=C1	12.47117	9.8200	9.9990	-0.1790	YES		2	0.0366	0.0342	0.1032
+	26	O=C(N[C@H]1CCN(C1)C(=O)N[C@H](C(=O)N1CCC[C@@H]1C1=NC(=CN1)C1=CC=C(C=C1)[C@H]1CC[C@@H](CC1)NC(=O)C1=CN=CC=N1)C1=CC=CC=C1)OCC1CCCCC1	11.31889	9.4600	9.5044	-0.0444	YES		3	0.1360	0.0330	0.0044
+	27	CCCCCOC(=O)N[C@H]1CCN(C1)C(=O)N[C@H](C(=O)N1CCC[C@@H]1C1=NC(=CN1)C1=CC=C(C=C1)[C@H]1CC[C@@H](CC1)NC(=O)C1=CN=CC=N1)C1=CC=CC=C1	10.02918	9.0100	8.9508	0.0592	YES		4	0.0975	0.0609	0.1911
+	34	CC(C)C#CCOC(=O)N[C@H]1CCN(C1)C(=O)N[C@H](C(=O)N1CCC[C@@H]1C1=NC(=CN1)C1=CC=C(C=C1)[C@H]1CC[C@@H](CC1)NC(=O)C1=CN=C(CO)C=N1)C1=CC=CC=C1	12.45535	9.9200	9.9922	-0.0722	No		5	0.0003	0.1066	0.0062
+	35	CC(C)(C)C#CCOC(=O)N[C@H]1CCN(C1)C(=O)N[C@H](C(=O)N1CCC[C@@H]1C1=NC(=CN1)C1=CC=C(C=C1)[C@H]1CC[C@@H](CC1)NC(=O)C1=CN=C(CO)C=N1)C1=CC=CC=C1~	12.97680	10.2300	10.2160	0.0140	No		6	0.0120	0.0006	0.3667
+	36	COC(=O)N[C@@H](C(C)C)C(=O)N1CCC[C@@H]1C1=NC(=CN1)C1=CC=C(C=C1)C1=CC=C(C=C1)C1=CNC(=N1)[C@@H]1CCCN1C(=O)[C@H](NC(=O)OC)C(C)C	13.25523	10.3000	10.3355	-0.0355	YES		7	0.3174	0.0014	0.0257
-	2	CCCC(=O)NC1=CC=C(C=C1)C1=CC=C(C=C1)C1=CNC(=N1)[C@@H]1CCCN1C(=O)[C@H](NC(=O)OC)C1=CC=CC=C1	4.56623	5.5500	6.6059	-1.0559	YES		8	0.0447	0.0014	0.1372
-	5	CCCC(=O)NC1=CC=C(C=C1)C1=CC=C(C=C1)C1=CNC(=N1)[C@@H]1CCCN1C(=O)[C@H](NC(=O)CCCCCCC1=CC=CC=C1)C1=CC=CC=C1	5.21775	6.1900	6.8855	-0.6955	YES		9	0.0274	0.0448	0.0320
-	6	CCCC(=O)NC1=CC=C(C=C1)C1=CC=C(C=C1)C1=CNC(=N1)[C@@H]1CCCN1C(=O)[C@H](NC(=O)CCCNC(=O)OCC1=CC=CC=C1)C1=CC=CC=C1	7.38780	7.2500	7.8170	-0.5670	YES		10	0.0064	0.0309	0.0081
-	8	CCCC(=O)NC1=CC=C(C=C1)C1=CC=C(C=C1)C1=CNC(=N1)[C@@H]1CCCN1C(=O)[C@H](NC(=O)C1=CC(NC(=O)OCC2=CC=CC=C2)=CC=C1)C1=CC=CC=C1	7.92064	7.3600	8.0457	-0.6857	YES		Rr2, i.e. average randomized R	0.0805	0.0316	0.1101
-	10	CCCC(=O)NC1=CC=C(C=C1)C1=CC=C(C=C1)C1=CNC(=N1)[C@H]1CCCN1C(=O)[C@@H](NC(=O)N1CCC[C@H](C1)NC(=O)OCC1=CC=CC=C1)C1=CC=CC=C1	8.49541	6.6100	8.2924	-1.6824	YES		CRp2=R*sqrt(R2-Rr2) [1]	0.9256	0.9507	0.6095
-	17	COCC1=CC=C(C=C1)C(=O)NC1=CC=C(C=C1)C1=CC=C(C=C1)C1=CNC(=N1)[C@@H]1CCCN1C(=O)[C@H](NC(=O)CCCNC(=O)OCC1=CC=CC=C1)C1=CC=CC=C1	9.68012	8.4600	8.8009	-0.3409	YES
-	19	COC1CCN(CC1)C(=O)NC1=CC=C(C=C1)C1=CC=C(C=C1)C1=CNC(=N1)[C@@H]1CCCN1C(=O)[C@H](NC(=O)CCCNC(=O)OCC1=CC=CC=C1)C1=CC=CC=C1	9.97012	8.6400	8.9254	-0.2854	YES		CRp2 should be greater 0.5 [1]
-	20	COC1CCN(CC1)C(=O)NC1=CC=C(C=C1)C1=CC=C(C=C1)C1=CNC(=N1)[C@@H]1CCCN1C(=O)[C@H](NC(=O)N1CC[C@H](C1)NC(=O)OCC1=CC=CC=C1)C1=CC=CC=C1	12.93268	10.4100	10.1971	0.2129	YES
-	21	COC(=O)N[C@H](C(=O)N1CCC[C@@H]1C1=NC=CN1)C1=CC=CC=C1	3.85726	5.0000	6.3015	-1.3015	YES		The range of endpoint:
-	22	COC(=O)N[C@@H](C(=O)N1CCC[C@H]1C1=NC(=CN1)C1=CC=C(C=C1)C1=CC=CC=C1)C1=CC=CC=C1	4.62061	5.5500	6.6292	-1.0792	YES		Min= 5.0 Max= 10.4 Middle= 7.7
-	25	COC1CCC(CC1)C(=O)N[C@H]1CC[C@@H](CC1)C1=CC=C(C=C1)C1=CNC(=N1)[C@H]1CCCN1C(=O)[C@@H](NC(=O)N1CC[C@@H](C1)NC(=O)OCC1CCCCC1)C1=CC=CC=C1	12.95245	10.4100	10.2056	0.2044	YES
-	29	CCC#CCOC(=O)N[C@H]1CCN(C1)C(=O)N[C@H](C(=O)N1CCC[C@@H]1C1=NC(=CN1)C1=CC=C(C=C1)[C@H]1CC[C@@H](CC1)NC(=O)C1=CN=CC=N1)C1=CC=CC=C1	11.55183	9.4100	9.6044	-0.1944	No		n = 5
-	32	CC(C)C#CCOC(=O)N[C@H]1CCN(C1)C(=O)N[C@H](C(=O)N1CCC[C@@H]1C1=NC(=CN1)C1=CC=C(C=C1)[C@H]1CC[C@@H](CC1)NC(=O)C1=CN=CC=N1)C1=CC=CC=C1	11.89352	9.7400	9.7510	-0.0110	No		r2 = 0.6670
#	1	COC(=O)N[C@@H](C(=O)N1CCC[C@H]1C1=NC(=CN1)C1=CC=C(C=C1)C1=CC=C(C=C1)C1=CNC(=N1)[C@H]1CCCN1C(=O)[C@@H](NC(=O)OC)C1=CC=CC=C1)C1=CC=CC=C1	8.26185	10.0100	8.1922	1.8178	YES		r02 = 0.0984
#	12	CCCC(=O)NC1=CC=C(C=C1)C1=CC=C(C=C1)C1=CNC(=N1)[C@@H]1CCCN1C(=O)[C@H](NC(=O)N1CC[C@@H](C1)NC(=O)OCC1=CC=CC=C1)C1=CC=CC=C1	4.87197	7.0900	6.7371	0.3529	YES		rr02 = 0.6332
#	15	CCCC(=O)NC1=CC=C(C=C1)C1=CC=C(C=C1)C1=CNC(=N1)[C@H]1CCCN1C(=O)[C@@H](NC(=O)N1CC[C@@H](C1)NC(=O)OC)C1=CC=CC=C1	4.02623	6.4500	6.3741	0.0759	YES		(r2-r02)/r2 = 0.8525 should be < 0.1 [1]
#	16	O=C(CCCNC(=O)OCC1=CC=CC=C1)N[C@@H](C(=O)N1CCC[C@H]1C1=NC(=CN1)C1=CC=C(C=C1)C1=CC=C(NC(=O)C2=CC=CC=C2)C=C1)C1=CC=CC=C1	8.24150	7.4700	8.1834	-0.7134	YES		(r2-rr02)/r2= 0.0506 should be < 0.1 [1]
#	24	COC1CCC(CC1)C(=O)N[C@H]1CC[C@@H](CC1)C1=CC=C(C=C1)C1=CNC(=N1)[C@H]1CCCN1C(=O)[C@@H](NC(=O)N1CC[C@@H](C1)NC(=O)OCC1=CC=CC=C1)C1=CC=CC=C1	8.84225	9.7700	8.4413	1.3287	YES		k = 0.9160 should be 0.85 < k < 1.15 [1]
*	7	CCCC(=O)NC1=CC=C(C=C1)C1=CC=C(C=C1)C1=CNC(=N1)[C@H]1CCCN1C(=O)C(NC(=O)C1=CC=CC=C1NC(=O)OCC1=CC=CC=C1)C1=CC=CC=C1	4.52682	6.2100	6.5889	-0.3789	YES		kk = 1.0794 should be 0.85 < kk < 1.15 [1]
*	14	CCCC(=O)NC1=CC=C(C=C1)C1=CC=C(C=C1)C1=CNC(=N1)[C@H]1CCCN1C(=O)[C@@H](NC(=O)N1CCCC1)C1=CC=CC=C1	7.01401	6.4500	7.6565	-1.2065	YES		Rm2(test) = 0.1641 should be > 0.5 [2]
*	28	CC#CCCOC(=O)N[C@H]1CCN(C1)C(=O)N[C@H](C(=O)N1CCC[C@@H]1C1=NC(=CN1)C1=CC=C(C=C1)[C@H]1CC[C@@H](CC1)NC(=O)C1=CN=CC=N1)C1=CC=CC=C1	11.55183	8.4700	9.6044	-1.1344	No
*	30	CC#CCOC(=O)N[C@H]1CCN(C1)C(=O)N[C@H](C(=O)N1CCC[C@@H]1C1=NC(=CN1)C1=CC=C(C=C1)[C@H]1CC[C@@H](CC1)NC(=O)C1=CN=CC=N1)C1=CC=CC=C1	11.13899	8.6800	9.4272	-0.7472	No		n = 5
*	31	CCCC#CCOC(=O)N[C@H]1CCN(C1)C(=O)N[C@H](C(=O)N1CCC[C@@H]1C1=NC(=CN1)C1=CC=C(C=C1)[C@H]1CC[C@@H](CC1)NC(=O)C1=CN=CC=N1)C1=CC=CC=C1	11.96466	9.5700	9.7816	-0.2116	No		r2 = 0.6670
*	33	CC(C)(C)C#CCOC(=O)N[C@H]1CCN(C1)C(=O)N[C@H](C(=O)N1CCC[C@@H]1C1=NC(=CN1)C1=CC=C(C=C1)[C@H]1CC[C@@H](CC1)NC(=O)C1=CN=CC=N1)C1=CC=CC=C1	12.41497	9.8900	9.9749	-0.0849	No		r02 = 0.6332
									rr02 = 0.0984
									(r2-r02)/r2 = 0.0506 should be < 0.1 [1]
									(r2-rr02)/r2= 0.8525 should be < 0.1 [1]
									k = 1.0794 should be 0.85 < k < 1.15 [1]
									kk = 0.9160 should be 0.85 < kk < 1.15 [1]
									R*m2(test) = 0.5445 should be > 0.5 [2]
									Average Rm2 = 0.3543 should be larger 0.5 [3]
									Delta Rm2 = 0.3804 should be lower 0.2 [3]
										n	R2	CCC	IIC	Q2	Q2F1	Q2F2	Q2F3	s	MAE	F
									Training	12	0.9668	0.9831	0.7023	0.9565				0.308	0.176	291
									InvTrain	13	0.9667	0.8824	0.2857	0.9594				0.837	0.640	319
									Calib	5	0.6670	0.6396	0.6519	0.3086	0.4613	0.4593	0.6342	1.19	0.858	6
									Rm2(x,y) calculation for validation set from input file
									n = 6
									r2 = 0.9098
									r02 = 0.8469
									rr02 = 0.8942
									(r2-r02)/r2 = 0.0690 should be < 0.1
									(r2-rr02)/r2= 0.0171 should be < 0.1
									k = 1.0698 should be 0.85 < k < 1.15
									kk = 0.9319 should be 0.85 < kk < 1.15
									Rm2(test) = 0.6817 should be > 0.5
									Rm2(y,x) calculation for validation set from input file
									n = 6
									r2 = 0.9098
									r02 = 0.8942
									rr02 = 0.8469
									(r2-r02)/r2 = 0.0171 should be < 0.1
									(r2-rr02)/r2= 0.0690 should be < 0.1
									k = 0.9319 should be 0.85 < k < 1.15
									kk = 1.0698 should be 0.85 < kk < 1.15
									R*m2(test) = 0.7962 should be > 0.5
									Average Rm2 = 0.7390 should be larger 0.5
									Delta Rm2 = 0.1144 should be lower 0.2
									IIC = 0.9538
									RMSE = 0.8362
									MAE = 0.6272
									CCC = 0.8543
									Y-randomization test = 0.3606
									q2(validation) = 0.7066
									The number of active (not blocked) attributes =112

## Sheet: IICweight = 0.1
Split 2	ID	SMILES	DCW(1,30)	Expr	Calc	Expr-Calc	AD
+	3	CCCC(=O)NC1=CC=C(C=C1)C1=CC=C(C=C1)C1=CNC(=N1)[C@@H]1CCCN1C(=O)[C@H](NC(=O)C1=CC=CC=C1)C1=CC=CC=C1	53.02010	5.6200	6.0692	-0.4492	YES		pEC50 = 0.3496188 (± 0.2702239) + 0.1078761 (± 0.0031617) * DCW(1,30)
+	4	CCCC(=O)NC1=CC=C(C=C1)C1=CC=C(C=C1)C1=CNC(=N1)[C@@H]1CCCN1C(=O)[C@H](NC(=O)CCCC1=CC=CC=C1)C1=CC=CC=C1	52.40247	5.8900	6.0026	-0.1126	YES
+	9	CCCC(=O)NC1=CC=C(C=C1)C1=CC=C(C=C1)C1=CNC(=N1)[C@@H]1CCCN1C(=O)[C@H](NC(=O)C1=CC=C(NC(=O)OCC2=CC=CC=C2)C=C1)C1=CC=CC=C1	62.72496	6.8800	7.1161	-0.2361	YES			Train	InvTrain	Calib
+	11	CCCC(=O)NC1=CC=C(C=C1)C1=CC=C(C=C1)C1=CNC(=N1)[C@H]1CCCN1C(=O)[C@@H](NC(=O)N1CCC[C@@H](C1)NC(=O)OCC1=CC=CC=C1)C1=CC=CC=C1	66.05038	7.0000	7.4749	-0.4749	YES			12	13	5
+	13	CCCC(=O)NC1=CC=C(C=C1)C1=CC=C(C=C1)C1=CNC(=N1)[C@@H]1CCCN1C(=O)[C@H](NC(=O)N1CC[C@H](C1)NC(=O)OCC1=CC=CC=C1)C1=CC=CC=C1	65.69373	8.9600	7.4364	1.5236	YES			0.8936	0.9326	0.9271
+	18	COC1CCC(CC1)C(=O)NC1=CC=C(C=C1)C1=CC=C(C=C1)C1=CNC(=N1)[C@@H]1CCCN1C(=O)[C@H](NC(=O)CCCNC(=O)OCC1=CC=CC=C1)C1=CC=CC=C1	73.22506	8.0900	8.2489	-0.1589	YES		1	0.2502	0.2888	0.0000
+	23	COC1CCN(CC1)C(=O)N[C@H]1CC[C@@H](CC1)C1=CC=C(C=C1)C1=CNC(=N1)[C@H]1CCCN1C(=O)[C@@H](NC(=O)N1CC[C@@H](C1)NC(=O)OCC1=CC=CC=C1)C1=CC=CC=C1	90.34939	9.8200	10.0962	-0.2762	YES		2	0.0005	0.0262	0.2933
+	26	O=C(N[C@H]1CCN(C1)C(=O)N[C@H](C(=O)N1CCC[C@@H]1C1=NC(=CN1)C1=CC=C(C=C1)[C@H]1CC[C@@H](CC1)NC(=O)C1=CN=CC=N1)C1=CC=CC=C1)OCC1CCCCC1	81.98017	9.4600	9.1933	0.2667	YES		3	0.0136	0.1525	0.1509
+	27	CCCCCOC(=O)N[C@H]1CCN(C1)C(=O)N[C@H](C(=O)N1CCC[C@@H]1C1=NC(=CN1)C1=CC=C(C=C1)[C@H]1CC[C@@H](CC1)NC(=O)C1=CN=CC=N1)C1=CC=CC=C1	80.57359	9.0100	9.0416	-0.0316	YES		4	0.0056	0.0004	0.0006
+	34	CC(C)C#CCOC(=O)N[C@H]1CCN(C1)C(=O)N[C@H](C(=O)N1CCC[C@@H]1C1=NC(=CN1)C1=CC=C(C=C1)[C@H]1CC[C@@H](CC1)NC(=O)C1=CN=C(CO)C=N1)C1=CC=CC=C1	91.16367	9.9200	10.1840	-0.2640	No		5	0.2263	0.1050	0.2535
+	35	CC(C)(C)C#CCOC(=O)N[C@H]1CCN(C1)C(=O)N[C@H](C(=O)N1CCC[C@@H]1C1=NC(=CN1)C1=CC=C(C=C1)[C@H]1CC[C@@H](CC1)NC(=O)C1=CN=C(CO)C=N1)C1=CC=CC=C1~	93.99331	10.2300	10.4892	-0.2592	No		6	0.0723	0.0009	0.1400
+	36	COC(=O)N[C@@H](C(C)C)C(=O)N1CCC[C@@H]1C1=NC(=CN1)C1=CC=C(C=C1)C1=CC=C(C=C1)C1=CNC(=N1)[C@@H]1CCCN1C(=O)[C@H](NC(=O)OC)C(C)C	87.86001	10.3000	9.8276	0.4724	YES		7	0.0019	0.0878	0.1623
-	2	CCCC(=O)NC1=CC=C(C=C1)C1=CC=C(C=C1)C1=CNC(=N1)[C@@H]1CCCN1C(=O)[C@H](NC(=O)OC)C1=CC=CC=C1	50.06236	5.5500	5.7502	-0.2002	YES		8	0.0573	0.0001	0.0881
-	5	CCCC(=O)NC1=CC=C(C=C1)C1=CC=C(C=C1)C1=CNC(=N1)[C@@H]1CCCN1C(=O)[C@H](NC(=O)CCCCCCC1=CC=CC=C1)C1=CC=CC=C1	51.92114	6.1900	5.9507	0.2393	YES		9	0.1274	0.0188	0.2351
-	6	CCCC(=O)NC1=CC=C(C=C1)C1=CC=C(C=C1)C1=CNC(=N1)[C@@H]1CCCN1C(=O)[C@H](NC(=O)CCCNC(=O)OCC1=CC=CC=C1)C1=CC=CC=C1	59.33421	7.2500	6.7504	0.4996	YES		10	0.0014	0.0066	0.0561
-	8	CCCC(=O)NC1=CC=C(C=C1)C1=CC=C(C=C1)C1=CNC(=N1)[C@@H]1CCCN1C(=O)[C@H](NC(=O)C1=CC(NC(=O)OCC2=CC=CC=C2)=CC=C1)C1=CC=CC=C1	62.68733	7.3600	7.1121	0.2479	YES		Rr2, i.e. average randomized R	0.0757	0.0687	0.1380
-	10	CCCC(=O)NC1=CC=C(C=C1)C1=CC=C(C=C1)C1=CNC(=N1)[C@H]1CCCN1C(=O)[C@@H](NC(=O)N1CCC[C@H](C1)NC(=O)OCC1=CC=CC=C1)C1=CC=CC=C1	65.53329	6.6100	7.4191	-0.8091	YES		CRp2=R*sqrt(R2-Rr2) [1]	0.8549	0.8976	0.8553
-	17	COCC1=CC=C(C=C1)C(=O)NC1=CC=C(C=C1)C1=CC=C(C=C1)C1=CNC(=N1)[C@@H]1CCCN1C(=O)[C@H](NC(=O)CCCNC(=O)OCC1=CC=CC=C1)C1=CC=CC=C1	71.25159	8.4600	8.0360	0.4240	YES
-	19	COC1CCN(CC1)C(=O)NC1=CC=C(C=C1)C1=CC=C(C=C1)C1=CNC(=N1)[C@@H]1CCCN1C(=O)[C@H](NC(=O)CCCNC(=O)OCC1=CC=CC=C1)C1=CC=CC=C1	74.84151	8.6400	8.4232	0.2168	YES		CRp2 should be greater 0.5 [1]
-	20	COC1CCN(CC1)C(=O)NC1=CC=C(C=C1)C1=CC=C(C=C1)C1=CNC(=N1)[C@@H]1CCCN1C(=O)[C@H](NC(=O)N1CC[C@H](C1)NC(=O)OCC1=CC=CC=C1)C1=CC=CC=C1	81.98175	10.4100	9.1935	1.2165	YES
-	21	COC(=O)N[C@H](C(=O)N1CCC[C@@H]1C1=NC=CN1)C1=CC=CC=C1	34.71703	5.0000	4.0948	0.9052	YES		The range of endpoint:
-	22	COC(=O)N[C@@H](C(=O)N1CCC[C@H]1C1=NC(=CN1)C1=CC=C(C=C1)C1=CC=CC=C1)C1=CC=CC=C1	46.65643	5.5500	5.3827	0.1673	YES		Min= 5.0 Max= 10.4 Middle= 7.7
-	25	COC1CCC(CC1)C(=O)N[C@H]1CC[C@@H](CC1)C1=CC=C(C=C1)C1=CNC(=N1)[C@H]1CCCN1C(=O)[C@@H](NC(=O)N1CC[C@@H](C1)NC(=O)OCC1CCCCC1)C1=CC=CC=C1	87.18859	10.4100	9.7552	0.6548	YES
-	29	CCC#CCOC(=O)N[C@H]1CCN(C1)C(=O)N[C@H](C(=O)N1CCC[C@@H]1C1=NC(=CN1)C1=CC=C(C=C1)[C@H]1CC[C@@H](CC1)NC(=O)C1=CN=CC=N1)C1=CC=CC=C1	82.06887	9.4100	9.2029	0.2071	No		n = 5
-	32	CC(C)C#CCOC(=O)N[C@H]1CCN(C1)C(=O)N[C@H](C(=O)N1CCC[C@@H]1C1=NC(=CN1)C1=CC=C(C=C1)[C@H]1CC[C@@H](CC1)NC(=O)C1=CN=CC=N1)C1=CC=CC=C1	86.25451	9.7400	9.6544	0.0856	No		r2 = 0.9271
#	1	COC(=O)N[C@@H](C(=O)N1CCC[C@H]1C1=NC(=CN1)C1=CC=C(C=C1)C1=CC=C(C=C1)C1=CNC(=N1)[C@H]1CCCN1C(=O)[C@@H](NC(=O)OC)C1=CC=CC=C1)C1=CC=CC=C1	86.16121	10.0100	9.6444	0.3656	YES		r02 = 0.8801
#	12	CCCC(=O)NC1=CC=C(C=C1)C1=CC=C(C=C1)C1=CNC(=N1)[C@@H]1CCCN1C(=O)[C@H](NC(=O)N1CC[C@@H](C1)NC(=O)OCC1=CC=CC=C1)C1=CC=CC=C1	66.21083	7.0900	7.4922	-0.4022	YES		rr02 = 0.9136
#	15	CCCC(=O)NC1=CC=C(C=C1)C1=CC=C(C=C1)C1=CNC(=N1)[C@H]1CCCN1C(=O)[C@@H](NC(=O)N1CC[C@@H](C1)NC(=O)OC)C1=CC=CC=C1	62.86917	6.4500	7.1317	-0.6817	YES		(r2-r02)/r2 = 0.0508 should be < 0.1 [1]
#	16	O=C(CCCNC(=O)OCC1=CC=CC=C1)N[C@@H](C(=O)N1CCC[C@H]1C1=NC(=CN1)C1=CC=C(C=C1)C1=CC=C(NC(=O)C2=CC=CC=C2)C=C1)C1=CC=CC=C1	62.27887	7.4700	7.0680	0.4020	YES		(r2-rr02)/r2= 0.0146 should be < 0.1 [1]
#	24	COC1CCC(CC1)C(=O)N[C@H]1CC[C@@H](CC1)C1=CC=C(C=C1)C1=CNC(=N1)[C@H]1CCCN1C(=O)[C@@H](NC(=O)N1CC[C@@H](C1)NC(=O)OCC1=CC=CC=C1)C1=CC=CC=C1	87.95222	9.7700	9.8376	-0.0676	YES		k = 1.0036 should be 0.85 < k < 1.15 [1]
*	7	CCCC(=O)NC1=CC=C(C=C1)C1=CC=C(C=C1)C1=CNC(=N1)[C@H]1CCCN1C(=O)C(NC(=O)C1=CC=CC=C1NC(=O)OCC1=CC=CC=C1)C1=CC=CC=C1	57.80334	6.2100	6.5852	-0.3752	YES		kk = 0.9937 should be 0.85 < kk < 1.15 [1]
*	14	CCCC(=O)NC1=CC=C(C=C1)C1=CC=C(C=C1)C1=CNC(=N1)[C@H]1CCCN1C(=O)[C@@H](NC(=O)N1CCCC1)C1=CC=CC=C1	50.81202	6.4500	5.8310	0.6190	YES		Rm2(test) = 0.7260 should be > 0.5 [2]
*	28	CC#CCCOC(=O)N[C@H]1CCN(C1)C(=O)N[C@H](C(=O)N1CCC[C@@H]1C1=NC(=CN1)C1=CC=C(C=C1)[C@H]1CC[C@@H](CC1)NC(=O)C1=CN=CC=N1)C1=CC=CC=C1	82.06887	8.4700	9.2029	-0.7329	No
*	30	CC#CCOC(=O)N[C@H]1CCN(C1)C(=O)N[C@H](C(=O)N1CCC[C@@H]1C1=NC(=CN1)C1=CC=C(C=C1)[C@H]1CC[C@@H](CC1)NC(=O)C1=CN=CC=N1)C1=CC=CC=C1	82.22932	8.6800	9.2202	-0.5402	No		n = 5
*	31	CCCC#CCOC(=O)N[C@H]1CCN(C1)C(=O)N[C@H](C(=O)N1CCC[C@@H]1C1=NC(=CN1)C1=CC=C(C=C1)[C@H]1CC[C@@H](CC1)NC(=O)C1=CN=CC=N1)C1=CC=CC=C1	81.90843	9.5700	9.1856	0.3844	No		r2 = 0.9271
*	33	CC(C)(C)C#CCOC(=O)N[C@H]1CCN(C1)C(=O)N[C@H](C(=O)N1CCC[C@@H]1C1=NC(=CN1)C1=CC=C(C=C1)[C@H]1CC[C@@H](CC1)NC(=O)C1=CN=CC=N1)C1=CC=CC=C1	89.08415	9.8900	9.9597	-0.0697	No		r02 = 0.9136
									rr02 = 0.8801
									(r2-r02)/r2 = 0.0146 should be < 0.1 [1]
									(r2-rr02)/r2= 0.0508 should be < 0.1 [1]
									k = 0.9937 should be 0.85 < k < 1.15 [1]
									kk = 1.0036 should be 0.85 < kk < 1.15 [1]
									R*m2(test) = 0.8192 should be > 0.5 [2]
									Average Rm2 = 0.7726 should be larger 0.5 [3]
									Delta Rm2 = 0.0932 should be lower 0.2 [3]
										n	R2	CCC	IIC	Q2	Q2F1	Q2F2	Q2F3	s	MAE	F
									Training	12	0.8936	0.9438	0.3151	0.8559				0.552	0.377	84
									InvTrain	13	0.9326	0.9510	0.8463	0.9000				0.584	0.452	152
									Calib	5	0.9271	0.9493	0.9629	0.8058	0.9126	0.9123	0.9406	0.481	0.384	38
									Rm2(x,y) calculation for validation set from input file
									n = 6
									r2 = 0.9010
									r02 = 0.9008
									rr02 = 0.8867
									(r2-r02)/r2 = 0.0003 should be < 0.1
									(r2-rr02)/r2= 0.0159 should be < 0.1
									k = 1.0150 should be 0.85 < k < 1.15
									kk = 0.9820 should be 0.85 < kk < 1.15
									Rm2(test) = 0.8874 should be > 0.5
									Rm2(y,x) calculation for validation set from input file
									n = 6
									r2 = 0.9010
									r02 = 0.8867
									rr02 = 0.9008
									(r2-r02)/r2 = 0.0159 should be < 0.1
									(r2-rr02)/r2= 0.0003 should be < 0.1
									k = 0.9820 should be 0.85 < k < 1.15
									kk = 1.0150 should be 0.85 < kk < 1.15
									R*m2(test) = 0.7932 should be > 0.5
									Average Rm2 = 0.8403 should be larger 0.5
									Delta Rm2 = 0.0941 should be lower 0.2
									IIC = 0.8126
									RMSE = 0.5487
									MAE = 0.4536
									CCC = 0.9429
									Y-randomization test = 0.3401
									q2(validation) = 0.7444
									The number of active (not blocked) attributes =127

## Sheet: IICweight = 0.3
Split 2	ID	SMILES	DCW(2,30)	Expr	Calc	Expr-Calc	AD
+	3	CCCC(=O)NC1=CC=C(C=C1)C1=CC=C(C=C1)C1=CNC(=N1)[C@@H]1CCCN1C(=O)[C@H](NC(=O)C1=CC=CC=C1)C1=CC=CC=C1	73.47082	5.6200	5.6024	0.0176	YES		pEC50 = -5.6313696 (± 0.3420271) + 0.1529016 (± 0.0036853) * DCW(2,30)
+	4	CCCC(=O)NC1=CC=C(C=C1)C1=CC=C(C=C1)C1=CNC(=N1)[C@@H]1CCCN1C(=O)[C@H](NC(=O)CCCC1=CC=CC=C1)C1=CC=CC=C1	76.26097	5.8900	6.0291	-0.1391	YES
+	9	CCCC(=O)NC1=CC=C(C=C1)C1=CC=C(C=C1)C1=CNC(=N1)[C@@H]1CCCN1C(=O)[C@H](NC(=O)C1=CC=C(NC(=O)OCC2=CC=CC=C2)C=C1)C1=CC=CC=C1	85.33951	6.8800	7.4172	-0.5372	YES			Train	InvTrain	Calib
+	11	CCCC(=O)NC1=CC=C(C=C1)C1=CC=C(C=C1)C1=CNC(=N1)[C@H]1CCCN1C(=O)[C@@H](NC(=O)N1CCC[C@@H](C1)NC(=O)OCC1=CC=CC=C1)C1=CC=CC=C1	87.14746	7.0000	7.6936	-0.6936	YES			12	13	5
+	13	CCCC(=O)NC1=CC=C(C=C1)C1=CC=C(C=C1)C1=CNC(=N1)[C@@H]1CCCN1C(=O)[C@H](NC(=O)N1CC[C@H](C1)NC(=O)OCC1=CC=CC=C1)C1=CC=CC=C1	87.59890	8.9600	7.7626	1.1974	YES			0.8889	0.7706	0.9685
+	18	COC1CCC(CC1)C(=O)NC1=CC=C(C=C1)C1=CC=C(C=C1)C1=CNC(=N1)[C@@H]1CCCN1C(=O)[C@H](NC(=O)CCCNC(=O)OCC1=CC=CC=C1)C1=CC=CC=C1	90.30813	8.0900	8.1769	-0.0869	YES		1	0.1765	0.0930	0.0011
+	23	COC1CCN(CC1)C(=O)N[C@H]1CC[C@@H](CC1)C1=CC=C(C=C1)C1=CNC(=N1)[C@H]1CCCN1C(=O)[C@@H](NC(=O)N1CC[C@@H](C1)NC(=O)OCC1=CC=CC=C1)C1=CC=CC=C1	99.99572	9.8200	9.6581	0.1619	YES		2	0.3811	0.0927	0.5007
+	26	O=C(N[C@H]1CCN(C1)C(=O)N[C@H](C(=O)N1CCC[C@@H]1C1=NC(=CN1)C1=CC=C(C=C1)[C@H]1CC[C@@H](CC1)NC(=O)C1=CN=CC=N1)C1=CC=CC=C1)OCC1CCCCC1	98.21094	9.4600	9.3852	0.0748	YES		3	0.2663	0.0586	0.8238
+	27	CCCCCOC(=O)N[C@H]1CCN(C1)C(=O)N[C@H](C(=O)N1CCC[C@@H]1C1=NC(=CN1)C1=CC=C(C=C1)[C@H]1CC[C@@H](CC1)NC(=O)C1=CN=CC=N1)C1=CC=CC=C1	96.93241	9.0100	9.1898	-0.1798	YES		4	0.6030	0.0046	0.0618
+	34	CC(C)C#CCOC(=O)N[C@H]1CCN(C1)C(=O)N[C@H](C(=O)N1CCC[C@@H]1C1=NC(=CN1)C1=CC=C(C=C1)[C@H]1CC[C@@H](CC1)NC(=O)C1=CN=C(CO)C=N1)C1=CC=CC=C1	103.97042	9.9200	10.2659	-0.3459	No		5	0.0473	0.0419	0.6033
+	35	CC(C)(C)C#CCOC(=O)N[C@H]1CCN(C1)C(=O)N[C@H](C(=O)N1CCC[C@@H]1C1=NC(=CN1)C1=CC=C(C=C1)[C@H]1CC[C@@H](CC1)NC(=O)C1=CN=C(CO)C=N1)C1=CC=CC=C1~	106.48802	10.2300	10.6508	-0.4208	No		6	0.0035	0.0248	0.2055
+	36	COC(=O)N[C@@H](C(C)C)C(=O)N1CCC[C@@H]1C1=NC(=CN1)C1=CC=C(C=C1)C1=CC=C(C=C1)C1=CNC(=N1)[C@@H]1CCCN1C(=O)[C@H](NC(=O)OC)C(C)C	97.96967	10.3000	9.3483	0.9517	YES		7	0.0572	0.1652	0.6974
-	2	CCCC(=O)NC1=CC=C(C=C1)C1=CC=C(C=C1)C1=CNC(=N1)[C@@H]1CCCN1C(=O)[C@H](NC(=O)OC)C1=CC=CC=C1	65.32743	5.5500	4.3573	1.1927	YES		8	0.0091	0.0615	0.0012
-	5	CCCC(=O)NC1=CC=C(C=C1)C1=CC=C(C=C1)C1=CNC(=N1)[C@@H]1CCCN1C(=O)[C@H](NC(=O)CCCCCCC1=CC=CC=C1)C1=CC=CC=C1	79.09319	6.1900	6.4621	-0.2721	YES		9	0.0059	0.0556	0.5233
-	6	CCCC(=O)NC1=CC=C(C=C1)C1=CC=C(C=C1)C1=CNC(=N1)[C@@H]1CCCN1C(=O)[C@H](NC(=O)CCCNC(=O)OCC1=CC=CC=C1)C1=CC=CC=C1	80.60653	7.2500	6.6935	0.5565	YES		10	0.0477	0.0125	0.0182
-	8	CCCC(=O)NC1=CC=C(C=C1)C1=CC=C(C=C1)C1=CNC(=N1)[C@@H]1CCCN1C(=O)[C@H](NC(=O)C1=CC(NC(=O)OCC2=CC=CC=C2)=CC=C1)C1=CC=CC=C1	85.56379	7.3600	7.4515	-0.0915	YES		Rr2, i.e. average randomized R	0.1598	0.0610	0.3436
-	10	CCCC(=O)NC1=CC=C(C=C1)C1=CC=C(C=C1)C1=CNC(=N1)[C@H]1CCCN1C(=O)[C@@H](NC(=O)N1CCC[C@H](C1)NC(=O)OCC1=CC=CC=C1)C1=CC=CC=C1	88.54297	6.6100	7.9070	-1.2970	YES		CRp2=R*sqrt(R2-Rr2) [1]	0.8051	0.7394	0.7780
-	17	COCC1=CC=C(C=C1)C(=O)NC1=CC=C(C=C1)C1=CC=C(C=C1)C1=CNC(=N1)[C@@H]1CCCN1C(=O)[C@H](NC(=O)CCCNC(=O)OCC1=CC=CC=C1)C1=CC=CC=C1	92.30876	8.4600	8.4828	-0.0228	YES
-	19	COC1CCN(CC1)C(=O)NC1=CC=C(C=C1)C1=CC=C(C=C1)C1=CNC(=N1)[C@@H]1CCCN1C(=O)[C@H](NC(=O)CCCNC(=O)OCC1=CC=CC=C1)C1=CC=CC=C1	90.34468	8.6400	8.1825	0.4575	YES		CRp2 should be greater 0.5 [1]
-	20	COC1CCN(CC1)C(=O)NC1=CC=C(C=C1)C1=CC=C(C=C1)C1=CNC(=N1)[C@@H]1CCCN1C(=O)[C@H](NC(=O)N1CC[C@H](C1)NC(=O)OCC1=CC=CC=C1)C1=CC=CC=C1	98.10846	10.4100	9.3696	1.0404	YES
-	21	COC(=O)N[C@H](C(=O)N1CCC[C@@H]1C1=NC=CN1)C1=CC=CC=C1	39.97716	5.0000	0.4812	4.5188	YES		The range of endpoint:
-	22	COC(=O)N[C@@H](C(=O)N1CCC[C@H]1C1=NC(=CN1)C1=CC=C(C=C1)C1=CC=CC=C1)C1=CC=CC=C1	61.60211	5.5500	3.7877	1.7623	YES		Min= 5.0 Max= 10.4 Middle= 7.7
-	25	COC1CCC(CC1)C(=O)N[C@H]1CC[C@@H](CC1)C1=CC=C(C=C1)C1=CNC(=N1)[C@H]1CCCN1C(=O)[C@@H](NC(=O)N1CC[C@@H](C1)NC(=O)OCC1CCCCC1)C1=CC=CC=C1	98.27293	10.4100	9.3947	1.0153	YES
-	29	CCC#CCOC(=O)N[C@H]1CCN(C1)C(=O)N[C@H](C(=O)N1CCC[C@@H]1C1=NC(=CN1)C1=CC=C(C=C1)[C@H]1CC[C@@H](CC1)NC(=O)C1=CN=CC=N1)C1=CC=CC=C1	96.95045	9.4100	9.1925	0.2175	No		n = 5
-	32	CC(C)C#CCOC(=O)N[C@H]1CCN(C1)C(=O)N[C@H](C(=O)N1CCC[C@@H]1C1=NC(=CN1)C1=CC=C(C=C1)[C@H]1CC[C@@H](CC1)NC(=O)C1=CN=CC=N1)C1=CC=CC=C1	100.66900	9.7400	9.7611	-0.0211	No		r2 = 0.9685
#	1	COC(=O)N[C@@H](C(=O)N1CCC[C@H]1C1=NC(=CN1)C1=CC=C(C=C1)C1=CC=C(C=C1)C1=CNC(=N1)[C@H]1CCCN1C(=O)[C@@H](NC(=O)OC)C1=CC=CC=C1)C1=CC=CC=C1	103.57057	10.0100	10.2047	-0.1947	YES		r02 = 0.9681
#	12	CCCC(=O)NC1=CC=C(C=C1)C1=CC=C(C=C1)C1=CNC(=N1)[C@@H]1CCCN1C(=O)[C@H](NC(=O)N1CC[C@@H](C1)NC(=O)OCC1=CC=CC=C1)C1=CC=CC=C1	86.20339	7.0900	7.5493	-0.4593	YES		rr02 = 0.9684
#	15	CCCC(=O)NC1=CC=C(C=C1)C1=CC=C(C=C1)C1=CNC(=N1)[C@H]1CCCN1C(=O)[C@@H](NC(=O)N1CC[C@@H](C1)NC(=O)OC)C1=CC=CC=C1	77.70195	6.4500	6.2494	0.2006	YES		(r2-r02)/r2 = 0.0004 should be < 0.1 [1]
#	16	O=C(CCCNC(=O)OCC1=CC=CC=C1)N[C@@H](C(=O)N1CCC[C@H]1C1=NC(=CN1)C1=CC=C(C=C1)C1=CC=C(NC(=O)C2=CC=CC=C2)C=C1)C1=CC=CC=C1	85.68515	7.4700	7.4700	-0.0000	YES		(r2-rr02)/r2= 0.0001 should be < 0.1 [1]
#	24	COC1CCC(CC1)C(=O)N[C@H]1CC[C@@H](CC1)C1=CC=C(C=C1)C1=CNC(=N1)[C@H]1CCCN1C(=O)[C@@H](NC(=O)N1CC[C@@H](C1)NC(=O)OCC1=CC=CC=C1)C1=CC=CC=C1	99.18775	9.7700	9.5346	0.2354	YES		k = 1.0047 should be 0.85 < k < 1.15 [1]
*	7	CCCC(=O)NC1=CC=C(C=C1)C1=CC=C(C=C1)C1=CNC(=N1)[C@H]1CCCN1C(=O)C(NC(=O)C1=CC=CC=C1NC(=O)OCC1=CC=CC=C1)C1=CC=CC=C1	86.57532	6.2100	7.6061	-1.3961	YES		kk = 0.9944 should be 0.85 < kk < 1.15 [1]
*	14	CCCC(=O)NC1=CC=C(C=C1)C1=CC=C(C=C1)C1=CNC(=N1)[C@H]1CCCN1C(=O)[C@@H](NC(=O)N1CCCC1)C1=CC=CC=C1	70.65257	6.4500	5.1715	1.2785	YES		Rm2(test) = 0.9484 should be > 0.5 [2]
*	28	CC#CCCOC(=O)N[C@H]1CCN(C1)C(=O)N[C@H](C(=O)N1CCC[C@@H]1C1=NC(=CN1)C1=CC=C(C=C1)[C@H]1CC[C@@H](CC1)NC(=O)C1=CN=CC=N1)C1=CC=CC=C1	96.95045	8.4700	9.1925	-0.7225	No
*	30	CC#CCOC(=O)N[C@H]1CCN(C1)C(=O)N[C@H](C(=O)N1CCC[C@@H]1C1=NC(=CN1)C1=CC=C(C=C1)[C@H]1CC[C@@H](CC1)NC(=O)C1=CN=CC=N1)C1=CC=CC=C1	96.00637	8.6800	9.0482	-0.3682	No		n = 5
*	31	CCCC#CCOC(=O)N[C@H]1CCN(C1)C(=O)N[C@H](C(=O)N1CCC[C@@H]1C1=NC(=CN1)C1=CC=C(C=C1)[C@H]1CC[C@@H](CC1)NC(=O)C1=CN=CC=N1)C1=CC=CC=C1	97.89452	9.5700	9.3369	0.2331	No		r2 = 0.9685
*	33	33=CC=CC=C1	103.18660	9.8900	10.1460	-0.2560	No		r02 = 0.9684
									rr02 = 0.9681
									(r2-r02)/r2 = 0.0001 should be < 0.1 [1]
									(r2-rr02)/r2= 0.0004 should be < 0.1 [1]
									k = 0.9944 should be 0.85 < k < 1.15 [1]
									kk = 1.0047 should be 0.85 < kk < 1.15 [1]
									R*m2(test) = 0.9584 should be > 0.5 [2]
									Average Rm2 = 0.9534 should be larger 0.5 [3]
									Delta Rm2 = 0.0100 should be lower 0.2 [3]
										n	R2	CCC	IIC	Q2	Q2F1	Q2F2	Q2F3	s	MAE	F
									Training	12	0.8889	0.9412	0.6734	0.8560				0.564	0.401	80
									InvTrain	13	0.7706	0.7876	0.2225	0.5564				1.57	0.959	37
									Calib	5	0.9685	0.9837	0.9841	0.9187	0.9675	0.9674	0.9779	0.293	0.218	92
									Rm2(x,y) calculation for validation set from input file
									n = 6
									r2 = 0.7437
									r02 = 0.7430
									rr02 = 0.6773
									(r2-r02)/r2 = 0.0009 should be < 0.1
									(r2-rr02)/r2= 0.0892 should be < 0.1
									k = 1.0241 should be 0.85 < k < 1.15
									kk = 0.9674 should be 0.85 < kk < 1.15
									Rm2(test) = 0.7241 should be > 0.5
									Rm2(y,x) calculation for validation set from input file
									n = 6
									r2 = 0.7437
									r02 = 0.6773
									rr02 = 0.7430
									(r2-r02)/r2 = 0.0892 should be < 0.1
									(r2-rr02)/r2= 0.0009 should be < 0.1
									k = 0.9674 should be 0.85 < k < 1.15
									kk = 1.0241 should be 0.85 < kk < 1.15
									R*m2(test) = 0.5521 should be > 0.5
									Average Rm2 = 0.6381 should be larger 0.5
									Delta Rm2 = 0.1720 should be lower 0.2
									IIC = 0.7824
									RMSE = 0.9339
									MAE = 0.7091
									CCC = 0.8461
									Y-randomization test = 0.2904
									q2(validation) = -0.5466
									The number of active (not blocked) attributes =112

## Sheet: IICweight = 0.5
Split 2	ID	SMILES	DCW(1,2)	Expr	Calc	Expr-Calc	AD
+	3	CCCC(=O)NC1=CC=C(C=C1)C1=CC=C(C=C1)C1=CNC(=N1)[C@@H]1CCCN1C(=O)[C@H](NC(=O)C1=CC=CC=C1)C1=CC=CC=C1	71.935	5.62	5.93	-0.31	YES		pEC50 = -0.0936266 (± 0.2339791) + 0.0837372 (± 0.0021000) * DCW(1,30)
+	4	CCCC(=O)NC1=CC=C(C=C1)C1=CC=C(C=C1)C1=CNC(=N1)[C@@H]1CCCN1C(=O)[C@H](NC(=O)CCCC1=CC=CC=C1)C1=CC=CC=C1	71.6098	5.89	5.9028	-0.0128	YES
+	9	CCCC(=O)NC1=CC=C(C=C1)C1=CC=C(C=C1)C1=CNC(=N1)[C@@H]1CCCN1C(=O)[C@H](NC(=O)C1=CC=C(NC(=O)OCC2=CC=CC=C2)C=C1)C1=CC=CC=C1	87.7851	6.88	7.2573	-0.3773	YES			Train	InvTrain	Calib
+	11	CCCC(=O)NC1=CC=C(C=C1)C1=CC=C(C=C1)C1=CNC(=N1)[C@H]1CCCN1C(=O)[C@@H](NC(=O)N1CCC[C@@H](C1)NC(=O)OCC1=CC=CC=C1)C1=CC=CC=C1	89.2114	7	7.3767	-0.3767	YES			12	13	5
+	13	CCCC(=O)NC1=CC=C(C=C1)C1=CC=C(C=C1)C1=CNC(=N1)[C@@H]1CCCN1C(=O)[C@H](NC(=O)N1CC[C@H](C1)NC(=O)OCC1=CC=CC=C1)C1=CC=CC=C1	91.676	8.96	7.5831	1.3769	YES			0.8899	0.9377	0.9898
+	18	COC1CCC(CC1)C(=O)NC1=CC=C(C=C1)C1=CC=C(C=C1)C1=CNC(=N1)[C@@H]1CCCN1C(=O)[C@H](NC(=O)CCCNC(=O)OCC1=CC=CC=C1)C1=CC=CC=C1	101.588	8.09	8.4131	-0.3231	YES		1	0.0384	0.0074	0.19
+	23	COC1CCN(CC1)C(=O)N[C@H]1CC[C@@H](CC1)C1=CC=C(C=C1)C1=CNC(=N1)[C@H]1CCCN1C(=O)[C@@H](NC(=O)N1CC[C@@H](C1)NC(=O)OCC1=CC=CC=C1)C1=CC=CC=C1	117.963	9.82	9.7843	0.0357	YES		2	0.2382	0.1871	0.2953
+	26	O=C(N[C@H]1CCN(C1)C(=O)N[C@H](C(=O)N1CCC[C@@H]1C1=NC(=CN1)C1=CC=C(C=C1)[C@H]1CC[C@@H](CC1)NC(=O)C1=CN=CC=N1)C1=CC=CC=C1)OCC1CCCCC1	115.21	9.46	9.5537	-0.0937	YES		3	0.0029	0.0126	0.3034
+	27	CCCCCOC(=O)N[C@H]1CCN(C1)C(=O)N[C@H](C(=O)N1CCC[C@@H]1C1=NC(=CN1)C1=CC=C(C=C1)[C@H]1CC[C@@H](CC1)NC(=O)C1=CN=CC=N1)C1=CC=CC=C1	112.002	9.01	9.2851	-0.2751	YES		4	0.0446	0	0.0212
+	34	CC(C)C#CCOC(=O)N[C@H]1CCN(C1)C(=O)N[C@H](C(=O)N1CCC[C@@H]1C1=NC(=CN1)C1=CC=C(C=C1)[C@H]1CC[C@@H](CC1)NC(=O)C1=CN=C(CO)C=N1)C1=CC=CC=C1	123.459	9.92	10.2445	-0.3245	No		5	0.122	0.1702	0.0696
+	35	CC(C)(C)C#CCOC(=O)N[C@H]1CCN(C1)C(=O)N[C@H](C(=O)N1CCC[C@@H]1C1=NC(=CN1)C1=CC=C(C=C1)[C@H]1CC[C@@H](CC1)NC(=O)C1=CN=C(CO)C=N1)C1=CC=CC=C1	126.095	10.23	10.4652	-0.2352	No		6	0.0037	0.1027	0.3758
+	36	COC(=O)N[C@@H](C(C)C)C(=O)N1CCC[C@@H]1C1=NC(=CN1)C1=CC=C(C=C1)C1=CC=C(C=C1)C1=CNC(=N1)[C@@H]1CCCN1C(=O)[C@H](NC(=O)OC)C(C)C	113.186	10.3	9.3843	0.9157	YES		7	0.0545	0.0366	0.0003
-	2	CCCC(=O)NC1=CC=C(C=C1)C1=CC=C(C=C1)C1=CNC(=N1)[C@@H]1CCCN1C(=O)[C@H](NC(=O)OC)C1=CC=CC=C1	68.5649	5.55	5.6478	-0.0978	YES		8	0.0045	0.0002	0.4842
-	5	CCCC(=O)NC1=CC=C(C=C1)C1=CC=C(C=C1)C1=CNC(=N1)[C@@H]1CCCN1C(=O)[C@H](NC(=O)CCCCCCC1=CC=CC=C1)C1=CC=CC=C1	70.1467	6.19	5.7803	0.4097	YES		9	0.1281	0.0329	0.4065
-	6	CCCC(=O)NC1=CC=C(C=C1)C1=CC=C(C=C1)C1=CNC(=N1)[C@@H]1CCCN1C(=O)[C@H](NC(=O)CCCNC(=O)OCC1=CC=CC=C1)C1=CC=CC=C1	82.5694	7.25	6.8205	0.4295	YES		10	0.2754	0.0815	0.3025
-	8	CCCC(=O)NC1=CC=C(C=C1)C1=CC=C(C=C1)C1=CNC(=N1)[C@@H]1CCCN1C(=O)[C@H](NC(=O)C1=CC(NC(=O)OCC2=CC=CC=C2)=CC=C1)C1=CC=CC=C1	85.3438	7.36	7.0528	0.3072	YES		Rr2, i.e. average randomized R	0.0912	0.0631	0.2449
-	10	CCCC(=O)NC1=CC=C(C=C1)C1=CC=C(C=C1)C1=CNC(=N1)[C@H]1CCCN1C(=O)[C@@H](NC(=O)N1CCC[C@H](C1)NC(=O)OCC1=CC=CC=C1)C1=CC=CC=C1	91.1883	6.61	7.5422	-0.9322	YES		CRp2=R*sqrt(R2-Rr2) [1]	0.843	0.9056	0.8586
-	17	COCC1=CC=C(C=C1)C(=O)NC1=CC=C(C=C1)C1=CC=C(C=C1)C1=CNC(=N1)[C@@H]1CCCN1C(=O)[C@H](NC(=O)CCCNC(=O)OCC1=CC=CC=C1)C1=CC=CC=C1	98.6895	8.46	8.1704	0.2896	YES
-	19	COC1CCN(CC1)C(=O)NC1=CC=C(C=C1)C1=CC=C(C=C1)C1=CNC(=N1)[C@@H]1CCCN1C(=O)[C@H](NC(=O)CCCNC(=O)OCC1=CC=CC=C1)C1=CC=CC=C1	105.757	8.64	8.7622	-0.1222	YES		CRp2 should be greater 0.5 [1]
-	20	COC1CCN(CC1)C(=O)NC1=CC=C(C=C1)C1=CC=C(C=C1)C1=CNC(=N1)[C@@H]1CCCN1C(=O)[C@H](NC(=O)N1CC[C@H](C1)NC(=O)OCC1=CC=CC=C1)C1=CC=CC=C1	114.508	10.41	9.4949	0.9151	YES
-	21	COC(=O)N[C@H](C(=O)N1CCC[C@@H]1C1=NC=CN1)C1=CC=CC=C1	53.2559	5	4.3659	0.6341	YES		The range of endpoint:
-	22	COC(=O)N[C@@H](C(=O)N1CCC[C@H]1C1=NC(=CN1)C1=CC=C(C=C1)C1=CC=CC=C1)C1=CC=CC=C1	66.0501	5.55	5.4372	0.1128	YES		Min= 5.0 Max= 10.4 Middle= 7.7
-	25	COC1CCC(CC1)C(=O)N[C@H]1CC[C@@H](CC1)C1=CC=C(C=C1)C1=CNC(=N1)[C@H]1CCCN1C(=O)[C@@H](NC(=O)N1CC[C@@H](C1)NC(=O)OCC1CCCCC1)C1=CC=CC=C1	116.806	10.41	9.6874	0.7226	YES
-	29	CCC#CCOC(=O)N[C@H]1CCN(C1)C(=O)N[C@H](C(=O)N1CCC[C@@H]1C1=NC(=CN1)C1=CC=C(C=C1)[C@H]1CC[C@@H](CC1)NC(=O)C1=CN=CC=N1)C1=CC=CC=C1	114.018	9.41	9.4539	-0.0439	NO		n = 5
-	32	CC(C)C#CCOC(=O)N[C@H]1CCN(C1)C(=O)N[C@H](C(=O)N1CCC[C@@H]1C1=NC(=CN1)C1=CC=C(C=C1)[C@H]1CC[C@@H](CC1)NC(=O)C1=CN=CC=N1)C1=CC=CC=C1	118.445	9.74	9.8247	-0.0847	NO		r2 = 0.9898
#	1	COC(=O)N[C@@H](C(=O)N1CCC[C@H]1C1=NC(=CN1)C1=CC=C(C=C1)C1=CC=C(C=C1)C1=CNC(=N1)[C@H]1CCCN1C(=O)[C@@H](NC(=O)OC)C1=CC=CC=C1)C1=CC=CC=C1	116.133	10.01	9.631	0.379	YES		r02 = 0.8707
#	12	CCCC(=O)NC1=CC=C(C=C1)C1=CC=C(C=C1)C1=CNC(=N1)[C@@H]1CCCN1C(=O)[C@H](NC(=O)N1CC[C@@H](C1)NC(=O)OCC1=CC=CC=C1)C1=CC=CC=C1	89.6991	7.09	7.4175	-0.3275	YES		rr02 = 0.9276
#	15	CCCC(=O)NC1=CC=C(C=C1)C1=CC=C(C=C1)C1=CNC(=N1)[C@H]1CCCN1C(=O)[C@@H](NC(=O)N1CC[C@@H](C1)NC(=O)OC)C1=CC=CC=C1	85.8886	6.45	7.0984	-0.6484	YES		(r2-r02)/r2 = 0.1202 should be < 0.1 [1]
#	16	O=C(CCCNC(=O)OCC1=CC=CC=C1)N[C@@H](C(=O)N1CCC[C@H]1C1=NC(=CN1)C1=CC=C(C=C1)C1=CC=C(NC(=O)C2=CC=CC=C2)C=C1)C1=CC=CC=C1	90.9218	7.47	7.5199	-0.0499	YES		(r2-rr02)/r2= 0.0628 should be < 0.1 [1]
#	24	COC1CCC(CC1)C(=O)N[C@H]1CC[C@@H](CC1)C1=CC=C(C=C1)C1=CNC(=N1)[C@H]1CCCN1C(=O)[C@@H](NC(=O)N1CC[C@@H](C1)NC(=O)OCC1=CC=CC=C1)C1=CC=CC=C1	114.151	9.77	9.4651	0.3049	YES		k = 1.0003 should be 0.85 < k < 1.15 [1]
*	7	CCCC(=O)NC1=CC=C(C=C1)C1=CC=C(C=C1)C1=CNC(=N1)[C@H]1CCCN1C(=O)C(NC(=O)C1=CC=CC=C1NC(=O)OCC1=CC=CC=C1)C1=CC=CC=C1	82.8565	6.21	6.8445	-0.6345	YES		kk = 0.9975 should be 0.85 < kk < 1.15 [1]
*	14	CCCC(=O)NC1=CC=C(C=C1)C1=CC=C(C=C1)C1=CNC(=N1)[C@H]1CCCN1C(=O)[C@@H](NC(=O)N1CCCC1)C1=CC=CC=C1	68.4978	6.45	5.6422	0.8078	YES		Rm2(test) = 0.6483 should be > 0.5 [2]
*	28	CC#CCCOC(=O)N[C@H]1CCN(C1)C(=O)N[C@H](C(=O)N1CCC[C@@H]1C1=NC(=CN1)C1=CC=C(C=C1)[C@H]1CC[C@@H](CC1)NC(=O)C1=CN=CC=N1)C1=CC=CC=C1	114.018	8.47	9.4539	-0.9839	No
*	30	CC#CCOC(=O)N[C@H]1CCN(C1)C(=O)N[C@H](C(=O)N1CCC[C@@H]1C1=NC(=CN1)C1=CC=C(C=C1)[C@H]1CC[C@@H](CC1)NC(=O)C1=CN=CC=N1)C1=CC=CC=C1	114.506	8.68	9.4948	-0.8148	No		n = 5
*	31	CCCC#CCOC(=O)N[C@H]1CCN(C1)C(=O)N[C@H](C(=O)N1CCC[C@@H]1C1=NC(=CN1)C1=CC=C(C=C1)[C@H]1CC[C@@H](CC1)NC(=O)C1=CN=CC=N1)C1=CC=CC=C1	113.53	9.57	9.4131	0.1569	No		r2 = 0.9898
*	33	CC(C)(C)C#CCOC(=O)N[C@H]1CCN(C1)C(=O)N[C@H](C(=O)N1CCC[C@@H]1C1=NC(=CN1)C1=CC=C(C=C1)[C@H]1CC[C@@H](CC1)NC(=O)C1=CN=CC=N1)C1=CC=CC=C1	121.081	9.89	10.0454	-0.1554	No		r02 = 0.9276
									rr02 = 0.8707
									(r2-r02)/r2 = 0.0628 should be < 0.1 [1]
									(r2-rr02)/r2= 0.1202 should be < 0.1 [1]
									k = 0.9975 should be 0.85 < k < 1.15 [1]
									kk = 1.0003 should be 0.85 < kk < 1.15 [1]
									R*m2(test) = 0.7430 should be > 0.5 [2]
									Average Rm2 = 0.6956 should be larger 0.5 [3]
									Delta Rm2 = 0.0947 should be lower 0.2 [3]
										n	R2	CCC	IIC	Q2	Q2F1	Q2F2	Q2F3	s	MAE	F
									Training	12	0.8899	0.9417	0.3144	0.8562				0.561	0.388	81
									InvTrain	13	0.9377	0.9623	0.5194	0.915				0.517	0.392	166
									Calib	5	0.9898	0.9536	0.9949	0.9758	0.9276	0.9274	0.9509	0.438	0.342	290
									Rm2(x,y) calculation for validation set from input file
									n = 6
									r2 = 0.8603
									r02 = 0.8594
									rr02 = 0.8261
									(r2-r02)/r2 = 0.0011 should be < 0.1
									(r2-rr02)/r2= 0.0399 should be < 0.1
									k = 1.0340 should be 0.85 < k < 1.15
									kk = 0.9622 should be 0.85 < kk < 1.15
									Rm2(test) = 0.8336 should be > 0.5
									Rm2(y,x) calculation for validation set from input file
									n = 6
									r2 = 0.8603
									r02 = 0.8261
									rr02 = 0.8594
									(r2-r02)/r2 = 0.0399 should be < 0.1
									(r2-rr02)/r2= 0.0011 should be < 0.1
									k = 0.9622 should be 0.85 < k < 1.15
									kk = 1.0340 should be 0.85 < kk < 1.15
									R*m2(test) = 0.7010 should be > 0.5
									Average Rm2 = 0.7673 should be larger 0.5
									Delta Rm2 = 0.1325 should be lower 0.2
									IIC = 0.6913
									RMSE = 0.7397
									MAE = 0.5922
									CCC = 0.9041
									Y-randomization test = 0.3359
									q2(validation) = 0.5669
									The number of active (not blocked) attributes =127

## Sheet: IICweight = 0.7
Split 2	ID	SMILES	DCW(1,30)	Expr	Calc	Expr-Calc	AD
+	3	CCCC(=O)NC1=CC=C(C=C1)C1=CC=C(C=C1)C1=CNC(=N1)[C@@H]1CCCN1C(=O)[C@H](NC(=O)C1=CC=CC=C1)C1=CC=CC=C1	81.86280	5.6200	5.7229	-0.1029	YES		pEC50 = -6.1197192 (± 0.3753398) + 0.1446643 (± 0.0037810) * DCW(1,30)
+	4	CCCC(=O)NC1=CC=C(C=C1)C1=CC=C(C=C1)C1=CNC(=N1)[C@@H]1CCCN1C(=O)[C@H](NC(=O)CCCC1=CC=CC=C1)C1=CC=CC=C1	83.39111	5.8900	5.9440	-0.0540	YES
+	9	CCCC(=O)NC1=CC=C(C=C1)C1=CC=C(C=C1)C1=CNC(=N1)[C@@H]1CCCN1C(=O)[C@H](NC(=O)C1=CC=C(NC(=O)OCC2=CC=CC=C2)C=C1)C1=CC=CC=C1	99.10488	6.8800	8.2172	-1.3372	YES			Train	InvTrain	Calib
+	11	CCCC(=O)NC1=CC=C(C=C1)C1=CC=C(C=C1)C1=CNC(=N1)[C@H]1CCCN1C(=O)[C@@H](NC(=O)N1CCC[C@@H](C1)NC(=O)OCC1=CC=CC=C1)C1=CC=CC=C1	97.18153	7.0000	7.9390	-0.9390	YES			12	13	5
+	13	CCCC(=O)NC1=CC=C(C=C1)C1=CC=C(C=C1)C1=CNC(=N1)[C@@H]1CCCN1C(=O)[C@H](NC(=O)N1CC[C@H](C1)NC(=O)OCC1=CC=CC=C1)C1=CC=CC=C1	97.31412	8.9600	7.9582	1.0018	YES			0.7859	0.6972	0.9484
+	18	COC1CCC(CC1)C(=O)NC1=CC=C(C=C1)C1=CC=C(C=C1)C1=CNC(=N1)[C@@H]1CCCN1C(=O)[C@H](NC(=O)CCCNC(=O)OCC1=CC=CC=C1)C1=CC=CC=C1	98.29220	8.0900	8.0997	-0.0097	YES		1	0.0244	0.0869	0.0072
+	23	COC1CCN(CC1)C(=O)N[C@H]1CC[C@@H](CC1)C1=CC=C(C=C1)C1=CNC(=N1)[C@H]1CCCN1C(=O)[C@@H](NC(=O)N1CC[C@@H](C1)NC(=O)OCC1=CC=CC=C1)C1=CC=CC=C1	107.05563	9.8200	9.3674	0.4526	YES		2	0.0123	0.0347	0.0440
+	26	O=C(N[C@H]1CCN(C1)C(=O)N[C@H](C(=O)N1CCC[C@@H]1C1=NC(=CN1)C1=CC=C(C=C1)[C@H]1CC[C@@H](CC1)NC(=O)C1=CN=CC=N1)C1=CC=CC=C1)OCC1CCCCC1	106.47271	9.4600	9.2831	0.1769	YES		3	0.0790	0.0010	0.0373
+	27	CCCCCOC(=O)N[C@H]1CCN(C1)C(=O)N[C@H](C(=O)N1CCC[C@@H]1C1=NC(=CN1)C1=CC=C(C=C1)[C@H]1CC[C@@H](CC1)NC(=O)C1=CN=CC=N1)C1=CC=CC=C1	103.81687	9.0100	8.8989	0.1111	YES		4	0.1603	0.0651	0.0559
+	34	CC(C)C#CCOC(=O)N[C@H]1CCN(C1)C(=O)N[C@H](C(=O)N1CCC[C@@H]1C1=NC(=CN1)C1=CC=C(C=C1)[C@H]1CC[C@@H](CC1)NC(=O)C1=CN=C(CO)C=N1)C1=CC=CC=C1	113.53958	9.9200	10.3054	-0.3854	No		5	0.2039	0.0093	0.0000
+	35	CC(C)(C)C#CCOC(=O)N[C@H]1CCN(C1)C(=O)N[C@H](C(=O)N1CCC[C@@H]1C1=NC(=CN1)C1=CC=C(C=C1)[C@H]1CC[C@@H](CC1)NC(=O)C1=CN=C(CO)C=N1)C1=CC=CC=C1~	116.29419	10.2300	10.7039	-0.4739	No		6	0.1546	0.0011	0.6997
+	36	COC(=O)N[C@@H](C(C)C)C(=O)N1CCC[C@@H]1C1=NC(=CN1)C1=CC=C(C=C1)C1=CC=C(C=C1)C1=CNC(=N1)[C@@H]1CCCN1C(=O)[C@H](NC(=O)OC)C(C)C	102.72195	10.3000	8.7405	1.5595	YES		7	0.1404	0.0188	0.0034
-	2	CCCC(=O)NC1=CC=C(C=C1)C1=CC=C(C=C1)C1=CNC(=N1)[C@@H]1CCCN1C(=O)[C@H](NC(=O)OC)C1=CC=CC=C1	74.32739	5.5500	4.6328	0.9172	YES		8	0.0004	0.0013	0.5412
-	5	CCCC(=O)NC1=CC=C(C=C1)C1=CC=C(C=C1)C1=CNC(=N1)[C@@H]1CCCN1C(=O)[C@H](NC(=O)CCCCCCC1=CC=CC=C1)C1=CC=CC=C1	84.89160	6.1900	6.1611	0.0289	YES		9	0.0035	0.0296	0.1770
-	6	CCCC(=O)NC1=CC=C(C=C1)C1=CC=C(C=C1)C1=CNC(=N1)[C@@H]1CCCN1C(=O)[C@H](NC(=O)CCCNC(=O)OCC1=CC=CC=C1)C1=CC=CC=C1	90.38947	7.2500	6.9564	0.2936	YES		10	0.0076	0.0013	0.9075
-	8	CCCC(=O)NC1=CC=C(C=C1)C1=CC=C(C=C1)C1=CNC(=N1)[C@@H]1CCCN1C(=O)[C@H](NC(=O)C1=CC(NC(=O)OCC2=CC=CC=C2)=CC=C1)C1=CC=CC=C1	99.08866	7.3600	8.2149	-0.8549	YES		Rr2, i.e. average randomized R	0.0786	0.0249	0.2473
-	10	CCCC(=O)NC1=CC=C(C=C1)C1=CC=C(C=C1)C1=CNC(=N1)[C@H]1CCCN1C(=O)[C@@H](NC(=O)N1CCC[C@H](C1)NC(=O)OCC1=CC=CC=C1)C1=CC=CC=C1	97.81428	6.6100	8.0305	-1.4205	YES		CRp2=R*sqrt(R2-Rr2) [1]	0.7455	0.6847	0.8155
-	17	COCC1=CC=C(C=C1)C(=O)NC1=CC=C(C=C1)C1=CC=C(C=C1)C1=CNC(=N1)[C@@H]1CCCN1C(=O)[C@H](NC(=O)CCCNC(=O)OCC1=CC=CC=C1)C1=CC=CC=C1	102.32392	8.4600	8.6829	-0.2229	YES
-	19	COC1CCN(CC1)C(=O)NC1=CC=C(C=C1)C1=CC=C(C=C1)C1=CNC(=N1)[C@@H]1CCCN1C(=O)[C@H](NC(=O)CCCNC(=O)OCC1=CC=CC=C1)C1=CC=CC=C1	98.45944	8.6400	8.1238	0.5162	YES		CRp2 should be greater 0.5 [1]
-	20	COC1CCN(CC1)C(=O)NC1=CC=C(C=C1)C1=CC=C(C=C1)C1=CNC(=N1)[C@@H]1CCCN1C(=O)[C@H](NC(=O)N1CC[C@H](C1)NC(=O)OCC1=CC=CC=C1)C1=CC=CC=C1	105.15514	10.4100	9.0925	1.3175	YES
-	21	COC(=O)N[C@H](C(=O)N1CCC[C@@H]1C1=NC=CN1)C1=CC=CC=C1	42.44011	5.0000	0.0198	4.9802	YES		The range of endpoint:
-	22	COC(=O)N[C@@H](C(=O)N1CCC[C@H]1C1=NC(=CN1)C1=CC=C(C=C1)C1=CC=CC=C1)C1=CC=CC=C1	64.62703	5.5500	3.2295	2.3205	YES		Min= 5.0 Max= 10.4 Middle= 7.7
-	25	COC1CCC(CC1)C(=O)N[C@H]1CC[C@@H](CC1)C1=CC=C(C=C1)C1=CNC(=N1)[C@H]1CCCN1C(=O)[C@@H](NC(=O)N1CC[C@@H](C1)NC(=O)OCC1CCCCC1)C1=CC=CC=C1	103.24256	10.4100	8.8158	1.5942	YES
-	29	CCC#CCOC(=O)N[C@H]1CCN(C1)C(=O)N[C@H](C(=O)N1CCC[C@@H]1C1=NC(=CN1)C1=CC=C(C=C1)[C@H]1CC[C@@H](CC1)NC(=O)C1=CN=CC=N1)C1=CC=CC=C1	105.02197	9.4100	9.0732	0.3368	No		n = 5
-	32	CC(C)C#CCOC(=O)N[C@H]1CCN(C1)C(=O)N[C@H](C(=O)N1CCC[C@@H]1C1=NC(=CN1)C1=CC=C(C=C1)[C@H]1CC[C@@H](CC1)NC(=O)C1=CN=CC=N1)C1=CC=CC=C1	108.76968	9.7400	9.6154	0.1246	No		r2 = 0.9484
#	1	COC(=O)N[C@@H](C(=O)N1CCC[C@H]1C1=NC(=CN1)C1=CC=C(C=C1)C1=CC=C(C=C1)C1=CNC(=N1)[C@H]1CCCN1C(=O)[C@@H](NC(=O)OC)C1=CC=CC=C1)C1=CC=CC=C1	112.09291	10.0100	10.0961	-0.0861	YES		r02 = 0.8789
#	12	CCCC(=O)NC1=CC=C(C=C1)C1=CC=C(C=C1)C1=CNC(=N1)[C@@H]1CCCN1C(=O)[C@H](NC(=O)N1CC[C@@H](C1)NC(=O)OCC1=CC=CC=C1)C1=CC=CC=C1	96.68137	7.0900	7.8666	-0.7766	YES		rr02 = 0.9206
#	15	CCCC(=O)NC1=CC=C(C=C1)C1=CC=C(C=C1)C1=CNC(=N1)[C@H]1CCCN1C(=O)[C@@H](NC(=O)N1CC[C@@H](C1)NC(=O)OC)C1=CC=CC=C1	88.54251	6.4500	6.6892	-0.2392	YES		(r2-r02)/r2 = 0.0733 should be < 0.1 [1]
#	16	O=C(CCCNC(=O)OCC1=CC=CC=C1)N[C@@H](C(=O)N1CCC[C@H]1C1=NC(=CN1)C1=CC=C(C=C1)C1=CC=C(NC(=O)C2=CC=CC=C2)C=C1)C1=CC=CC=C1	97.20736	7.4700	7.9427	-0.4727	YES		(r2-rr02)/r2= 0.0294 should be < 0.1 [1]
#	24	COC1CCC(CC1)C(=O)N[C@H]1CC[C@@H](CC1)C1=CC=C(C=C1)C1=CNC(=N1)[C@H]1CCCN1C(=O)[C@@H](NC(=O)N1CC[C@@H](C1)NC(=O)OCC1=CC=CC=C1)C1=CC=CC=C1	107.11734	9.7700	9.3763	0.3937	YES		k = 1.0221 should be 0.85 < k < 1.15 [1]
*	7	CCCC(=O)NC1=CC=C(C=C1)C1=CC=C(C=C1)C1=CNC(=N1)[C@H]1CCCN1C(=O)C(NC(=O)C1=CC=CC=C1NC(=O)OCC1=CC=CC=C1)C1=CC=CC=C1	95.51070	6.2100	7.6973	-1.4873	YES		kk = 0.9760 should be 0.85 < kk < 1.15 [1]
*	14	CCCC(=O)NC1=CC=C(C=C1)C1=CC=C(C=C1)C1=CNC(=N1)[C@H]1CCCN1C(=O)[C@@H](NC(=O)N1CCCC1)C1=CC=CC=C1	76.35044	6.4500	4.9255	1.5245	YES		Rm2(test) = 0.6983 should be > 0.5 [2]
*	28	CC#CCCOC(=O)N[C@H]1CCN(C1)C(=O)N[C@H](C(=O)N1CCC[C@@H]1C1=NC(=CN1)C1=CC=C(C=C1)[C@H]1CC[C@@H](CC1)NC(=O)C1=CN=CC=N1)C1=CC=CC=C1	105.02197	8.4700	9.0732	-0.6032	No
*	30	CC#CCOC(=O)N[C@H]1CCN(C1)C(=O)N[C@H](C(=O)N1CCC[C@@H]1C1=NC(=CN1)C1=CC=C(C=C1)[C@H]1CC[C@@H](CC1)NC(=O)C1=CN=CC=N1)C1=CC=CC=C1	104.52180	8.6800	9.0009	-0.3209	No		n = 5
*	31	CCCC#CCOC(=O)N[C@H]1CCN(C1)C(=O)N[C@H](C(=O)N1CCC[C@@H]1C1=NC(=CN1)C1=CC=C(C=C1)[C@H]1CC[C@@H](CC1)NC(=O)C1=CN=CC=N1)C1=CC=CC=C1	105.52213	9.5700	9.1456	0.4244	No		r2 = 0.9484
*	33	CC(C)(C)C#CCOC(=O)N[C@H]1CCN(C1)C(=O)N[C@H](C(=O)N1CCC[C@@H]1C1=NC(=CN1)C1=CC=C(C=C1)[C@H]1CC[C@@H](CC1)NC(=O)C1=CN=CC=N1)C1=CC=CC=C1	111.52429	9.8900	10.0139	-0.1239	No		r02 = 0.9206
									rr02 = 0.8789
									(r2-r02)/r2 = 0.0294 should be < 0.1 [1]
									(r2-rr02)/r2= 0.0733 should be < 0.1 [1]
									k = 0.9760 should be 0.85 < k < 1.15 [1]
									kk = 1.0221 should be 0.85 < kk < 1.15 [1]
									R*m2(test) = 0.7902 should be > 0.5 [2]
									Average Rm2 = 0.7442 should be larger 0.5 [3]
									Delta Rm2 = 0.0919 should be lower 0.2 [3]
										n	R2	CCC	IIC	Q2	Q2F1	Q2F2	Q2F3	s	MAE	F
									Training	12	0.7859	0.8801	0.6332	0.7333				0.783	0.550	37
									InvTrain	13	0.6972	0.7354	0.5594	0.4680				1.79	1.15	25
									Calib	5	0.9484	0.9422	0.9739	0.8537	0.9013	0.9009	0.9330	0.511	0.394	55
									Rm2(x,y) calculation for validation set from input file
									n = 6
									r2 = 0.6889
									r02 = 0.6877
									rr02 = 0.5868
									(r2-r02)/r2 = 0.0018 should be < 0.1
									(r2-rr02)/r2= 0.1481 should be < 0.1
									k = 1.0107 should be 0.85 < k < 1.15
									kk = 0.9776 should be 0.85 < kk < 1.15
									Rm2(test) = 0.6649 should be > 0.5
									Rm2(y,x) calculation for validation set from input file
									n = 6
									r2 = 0.6889
									r02 = 0.5868
									rr02 = 0.6877
									(r2-r02)/r2 = 0.1481 should be < 0.1
									(r2-rr02)/r2= 0.0018 should be < 0.1
									k = 0.9776 should be 0.85 < k < 1.15
									kk = 1.0107 should be 0.85 < kk < 1.15
									R*m2(test) = 0.4688 should be > 0.5
									Average Rm2 = 0.5669 should be larger 0.5
									Delta Rm2 = 0.1961 should be lower 0.2
									IIC = 0.5398
									RMSE = 1.0197
									MAE = 0.7474
									CCC = 0.8183
									Y-randomization test = 0.2868
									q2(validation) = -1.1982
									The number of active (not blocked) attributes =127

## Sheet: IICweight = 0.9
Split 2	ID	SMILES	DCW(1,30)	Expr	Calc	Expr-Calc	AD
+	3	CCCC(=O)NC1=CC=C(C=C1)C1=CC=C(C=C1)C1=CNC(=N1)[C@@H]1CCCN1C(=O)[C@H](NC(=O)C1=CC=CC=C1)C1=CC=CC=C1	68.42234	5.6200	5.5335	0.0865	YES		pEC50 = -4.9868918 (± 0.3033829) + 0.1537565 (± 0.0032629) * DCW(1,30)
+	4	CCCC(=O)NC1=CC=C(C=C1)C1=CC=C(C=C1)C1=CNC(=N1)[C@@H]1CCCN1C(=O)[C@H](NC(=O)CCCC1=CC=CC=C1)C1=CC=CC=C1	71.21667	5.8900	5.9631	-0.0731	YES
+	9	CCCC(=O)NC1=CC=C(C=C1)C1=CC=C(C=C1)C1=CNC(=N1)[C@@H]1CCCN1C(=O)[C@H](NC(=O)C1=CC=C(NC(=O)OCC2=CC=CC=C2)C=C1)C1=CC=CC=C1	83.17462	6.8800	7.8017	-0.9217	YES			Train	InvTrain	Calib
+	11	CCCC(=O)NC1=CC=C(C=C1)C1=CC=C(C=C1)C1=CNC(=N1)[C@H]1CCCN1C(=O)[C@@H](NC(=O)N1CCC[C@@H](C1)NC(=O)OCC1=CC=CC=C1)C1=CC=CC=C1	84.49103	7.0000	8.0042	-1.0042	YES			12	13	5
+	13	CCCC(=O)NC1=CC=C(C=C1)C1=CC=C(C=C1)C1=CNC(=N1)[C@@H]1CCCN1C(=O)[C@H](NC(=O)N1CC[C@H](C1)NC(=O)OCC1=CC=CC=C1)C1=CC=CC=C1	82.72183	8.9600	7.7321	1.2279	YES			0.8453	0.7659	0.9627
+	18	COC1CCC(CC1)C(=O)NC1=CC=C(C=C1)C1=CC=C(C=C1)C1=CNC(=N1)[C@@H]1CCCN1C(=O)[C@H](NC(=O)CCCNC(=O)OCC1=CC=CC=C1)C1=CC=CC=C1	85.23358	8.0900	8.1183	-0.0283	YES		1	0.0166	0.0005	0.0275
+	23	COC1CCN(CC1)C(=O)N[C@H]1CC[C@@H](CC1)C1=CC=C(C=C1)C1=CNC(=N1)[C@H]1CCCN1C(=O)[C@@H](NC(=O)N1CC[C@@H](C1)NC(=O)OCC1=CC=CC=C1)C1=CC=CC=C1	95.69551	9.8200	9.7269	0.0931	YES		2	0.1158	0.0048	0.1577
+	26	O=C(N[C@H]1CCN(C1)C(=O)N[C@H](C(=O)N1CCC[C@@H]1C1=NC(=CN1)C1=CC=C(C=C1)[C@H]1CC[C@@H](CC1)NC(=O)C1=CN=CC=N1)C1=CC=CC=C1)OCC1CCCCC1	94.20282	9.4600	9.4974	-0.0374	YES		3	0.3839	0.0177	0.7573
+	27	CCCCCOC(=O)N[C@H]1CCN(C1)C(=O)N[C@H](C(=O)N1CCC[C@@H]1C1=NC(=CN1)C1=CC=C(C=C1)[C@H]1CC[C@@H](CC1)NC(=O)C1=CN=CC=N1)C1=CC=CC=C1	90.82742	9.0100	8.9784	0.0316	YES		4	0.2954	0.0109	0.1098
+	34	CC(C)C#CCOC(=O)N[C@H]1CCN(C1)C(=O)N[C@H](C(=O)N1CCC[C@@H]1C1=NC(=CN1)C1=CC=C(C=C1)[C@H]1CC[C@@H](CC1)NC(=O)C1=CN=C(CO)C=N1)C1=CC=CC=C1	98.73526	9.9200	10.1943	-0.2743	No		5	0.0350	0.0164	0.0997
+	35	CC(C)(C)C#CCOC(=O)N[C@H]1CCN(C1)C(=O)N[C@H](C(=O)N1CCC[C@@H]1C1=NC(=CN1)C1=CC=C(C=C1)[C@H]1CC[C@@H](CC1)NC(=O)C1=CN=C(CO)C=N1)C1=CC=CC=C1~	100.63650	10.2300	10.4866	-0.2566	No		6	0.0809	0.0001	0.5122
+	36	COC(=O)N[C@@H](C(C)C)C(=O)N1CCC[C@@H]1C1=NC(=CN1)C1=CC=C(C=C1)C1=CC=C(C=C1)C1=CNC(=N1)[C@@H]1CCCN1C(=O)[C@H](NC(=O)OC)C(C)C	91.90057	10.3000	9.1434	1.1566	YES		7	0.0311	0.0280	0.0155
-	2	CCCC(=O)NC1=CC=C(C=C1)C1=CC=C(C=C1)C1=CNC(=N1)[C@@H]1CCCN1C(=O)[C@H](NC(=O)OC)C1=CC=CC=C1	63.52534	5.5500	4.7805	0.7695	YES		8	0.1374	0.0169	0.0007
-	5	CCCC(=O)NC1=CC=C(C=C1)C1=CC=C(C=C1)C1=CNC(=N1)[C@@H]1CCCN1C(=O)[C@H](NC(=O)CCCCCCC1=CC=CC=C1)C1=CC=CC=C1	73.88791	6.1900	6.3739	-0.1839	YES		9	0.1736	0.0036	0.1464
-	6	CCCC(=O)NC1=CC=C(C=C1)C1=CC=C(C=C1)C1=CNC(=N1)[C@@H]1CCCN1C(=O)[C@H](NC(=O)CCCNC(=O)OCC1=CC=CC=C1)C1=CC=CC=C1	77.04475	7.2500	6.8592	0.3908	YES		10	0.0004	0.0230	0.1553
-	8	CCCC(=O)NC1=CC=C(C=C1)C1=CC=C(C=C1)C1=CNC(=N1)[C@@H]1CCCN1C(=O)[C@H](NC(=O)C1=CC(NC(=O)OCC2=CC=CC=C2)=CC=C1)C1=CC=CC=C1	82.67417	7.3600	7.7248	-0.3648	YES		Rr2, i.e. average randomized R	0.1270	0.0122	0.1982
-	10	CCCC(=O)NC1=CC=C(C=C1)C1=CC=C(C=C1)C1=CNC(=N1)[C@H]1CCCN1C(=O)[C@@H](NC(=O)N1CCC[C@H](C1)NC(=O)OCC1=CC=CC=C1)C1=CC=CC=C1	83.61225	6.6100	7.8690	-1.2590	YES		CRp2=R*sqrt(R2-Rr2) [1]	0.7792	0.7598	0.8579
-	17	COCC1=CC=C(C=C1)C(=O)NC1=CC=C(C=C1)C1=CC=C(C=C1)C1=CNC(=N1)[C@@H]1CCCN1C(=O)[C@H](NC(=O)CCCNC(=O)OCC1=CC=CC=C1)C1=CC=CC=C1	86.33534	8.4600	8.2877	0.1723	YES
-	19	COC1CCN(CC1)C(=O)NC1=CC=C(C=C1)C1=CC=C(C=C1)C1=CNC(=N1)[C@@H]1CCCN1C(=O)[C@H](NC(=O)CCCNC(=O)OCC1=CC=CC=C1)C1=CC=CC=C1	84.76298	8.6400	8.0460	0.5940	YES		CRp2 should be greater 0.5 [1]
-	20	COC1CCN(CC1)C(=O)NC1=CC=C(C=C1)C1=CC=C(C=C1)C1=CNC(=N1)[C@@H]1CCCN1C(=O)[C@H](NC(=O)N1CC[C@H](C1)NC(=O)OCC1=CC=CC=C1)C1=CC=CC=C1	90.63021	10.4100	8.9481	1.4619	YES
-	21	COC(=O)N[C@H](C(=O)N1CCC[C@@H]1C1=NC=CN1)C1=CC=CC=C1	38.29844	5.0000	0.9017	4.0983	YES		The range of endpoint:
-	22	COC(=O)N[C@@H](C(=O)N1CCC[C@H]1C1=NC(=CN1)C1=CC=C(C=C1)C1=CC=CC=C1)C1=CC=CC=C1	54.67123	5.5500	3.4192	2.1308	YES		Min= 5.0 Max= 10.4 Middle= 7.7
-	25	COC1CCC(CC1)C(=O)N[C@H]1CC[C@@H](CC1)C1=CC=C(C=C1)C1=CNC(=N1)[C@H]1CCCN1C(=O)[C@@H](NC(=O)N1CC[C@@H](C1)NC(=O)OCC1CCCCC1)C1=CC=CC=C1	95.90302	10.4100	9.7588	0.6512	YES
-	29	CCC#CCOC(=O)N[C@H]1CCN(C1)C(=O)N[C@H](C(=O)N1CCC[C@@H]1C1=NC(=CN1)C1=CC=C(C=C1)[C@H]1CC[C@@H](CC1)NC(=O)C1=CN=CC=N1)C1=CC=CC=C1	91.06980	9.4100	9.0157	0.3943	No		n = 5
-	32	CC(C)C#CCOC(=O)N[C@H]1CCN(C1)C(=O)N[C@H](C(=O)N1CCC[C@@H]1C1=NC(=CN1)C1=CC=C(C=C1)[C@H]1CC[C@@H](CC1)NC(=O)C1=CN=CC=N1)C1=CC=CC=C1	94.22869	9.7400	9.5014	0.2386	No		r2 = 0.9627
#	1	COC(=O)N[C@@H](C(=O)N1CCC[C@H]1C1=NC(=CN1)C1=CC=C(C=C1)C1=CC=C(C=C1)C1=CNC(=N1)[C@H]1CCCN1C(=O)[C@@H](NC(=O)OC)C1=CC=CC=C1)C1=CC=CC=C1	95.55288	10.0100	9.7050	0.3050	YES		r02 = 0.8931
#	12	CCCC(=O)NC1=CC=C(C=C1)C1=CC=C(C=C1)C1=CNC(=N1)[C@@H]1CCCN1C(=O)[C@H](NC(=O)N1CC[C@@H](C1)NC(=O)OCC1=CC=CC=C1)C1=CC=CC=C1	83.60062	7.0900	7.8672	-0.7772	YES		rr02 = 0.9307
#	15	CCCC(=O)NC1=CC=C(C=C1)C1=CC=C(C=C1)C1=CNC(=N1)[C@H]1CCCN1C(=O)[C@@H](NC(=O)N1CC[C@@H](C1)NC(=O)OC)C1=CC=CC=C1	76.80459	6.4500	6.8223	-0.3723	YES		(r2-r02)/r2 = 0.0723 should be < 0.1 [1]
#	16	O=C(CCCNC(=O)OCC1=CC=CC=C1)N[C@@H](C(=O)N1CCC[C@H]1C1=NC(=CN1)C1=CC=C(C=C1)C1=CC=C(NC(=O)C2=CC=CC=C2)C=C1)C1=CC=CC=C1	81.47546	7.4700	7.5405	-0.0705	YES		(r2-rr02)/r2= 0.0332 should be < 0.1 [1]
#	24	COC1CCC(CC1)C(=O)N[C@H]1CC[C@@H](CC1)C1=CC=C(C=C1)C1=CNC(=N1)[C@H]1CCCN1C(=O)[C@@H](NC(=O)N1CC[C@@H](C1)NC(=O)OCC1=CC=CC=C1)C1=CC=CC=C1	95.97597	9.7700	9.7700	-0.0000	YES		k = 1.0157 should be 0.85 < k < 1.15 [1]
*	7	CCCC(=O)NC1=CC=C(C=C1)C1=CC=C(C=C1)C1=CNC(=N1)[C@H]1CCCN1C(=O)C(NC(=O)C1=CC=CC=C1NC(=O)OCC1=CC=CC=C1)C1=CC=CC=C1	79.64112	6.2100	7.2584	-1.0484	YES		kk = 0.9825 should be 0.85 < kk < 1.15 [1]
*	14	CCCC(=O)NC1=CC=C(C=C1)C1=CC=C(C=C1)C1=CNC(=N1)[C@H]1CCCN1C(=O)[C@@H](NC(=O)N1CCCC1)C1=CC=CC=C1	66.26045	6.4500	5.2011	1.2489	YES		Rm2(test) = 0.7087 should be > 0.5 [2]
*	28	CC#CCCOC(=O)N[C@H]1CCN(C1)C(=O)N[C@H](C(=O)N1CCC[C@@H]1C1=NC(=CN1)C1=CC=C(C=C1)[C@H]1CC[C@@H](CC1)NC(=O)C1=CN=CC=N1)C1=CC=CC=C1	91.06980	8.4700	9.0157	-0.5457	No
*	30	CC#CCOC(=O)N[C@H]1CCN(C1)C(=O)N[C@H](C(=O)N1CCC[C@@H]1C1=NC(=CN1)C1=CC=C(C=C1)[C@H]1CC[C@@H](CC1)NC(=O)C1=CN=CC=N1)C1=CC=CC=C1	90.17938	8.6800	8.8788	-0.1988	No		n = 5
*	31	CCCC#CCOC(=O)N[C@H]1CCN(C1)C(=O)N[C@H](C(=O)N1CCC[C@@H]1C1=NC(=CN1)C1=CC=C(C=C1)[C@H]1CC[C@@H](CC1)NC(=O)C1=CN=CC=N1)C1=CC=CC=C1	91.96021	9.5700	9.1526	0.4174	No		r2 = 0.9627
*	33	CC(C)(C)C#CCOC(=O)N[C@H]1CCN(C1)C(=O)N[C@H](C(=O)N1CCC[C@@H]1C1=NC(=CN1)C1=CC=C(C=C1)[C@H]1CC[C@@H](CC1)NC(=O)C1=CN=CC=N1)C1=CC=CC=C1	96.12993	9.8900	9.7937	0.0963	No		r02 = 0.9307
									rr02 = 0.8931
									(r2-r02)/r2 = 0.0332 should be < 0.1 [1]
									(r2-rr02)/r2= 0.0723 should be < 0.1 [1]
									k = 0.9825 should be 0.85 < k < 1.15 [1]
									kk = 1.0157 should be 0.85 < kk < 1.15 [1]
									R*m2(test) = 0.7905 should be > 0.5 [2]
									Average Rm2 = 0.7496 should be larger 0.5 [3]
									Delta Rm2 = 0.0818 should be lower 0.2 [3]
										n	R2	CCC	IIC	Q2	Q2F1	Q2F2	Q2F3	s	MAE	F
									Training	12	0.8453	0.9162	0.6567	0.8071				0.665	0.433	55
									InvTrain	13	0.7659	0.7940	0.4837	0.5902				1.50	0.978	36
									Calib	5	0.9627	0.9528	0.9812	0.9215	0.9207	0.9204	0.9461	0.458	0.305	77
									Rm2(x,y) calculation for validation set from input file
									n = 6
									r2 = 0.7809
									r02 = 0.7800
									rr02 = 0.7381
									(r2-r02)/r2 = 0.0011 should be < 0.1
									(r2-rr02)/r2= 0.0548 should be < 0.1
									k = 0.9997 should be 0.85 < k < 1.15
									kk = 0.9928 should be 0.85 < kk < 1.15
									Rm2(test) = 0.7575 should be > 0.5
									Rm2(y,x) calculation for validation set from input file
									n = 6
									r2 = 0.7809
									r02 = 0.7381
									rr02 = 0.7800
									(r2-r02)/r2 = 0.0548 should be < 0.1
									(r2-rr02)/r2= 0.0011 should be < 0.1
									k = 0.9928 should be 0.85 < k < 1.15
									kk = 0.9997 should be 0.85 < kk < 1.15
									R*m2(test) = 0.6194 should be > 0.5
									Average Rm2 = 0.6885 should be larger 0.5
									Delta Rm2 = 0.1381 should be lower 0.2
									IIC = 0.8688
									RMSE = 0.7975
									MAE = 0.5926
									CCC = 0.8801
									Y-randomization test = 0.2995
									q2(validation) = -0.2138
									The number of active (not blocked) attributes =127
