# Supplementary material for: Monte Carlo Method and GA-MLR-Based QSAR Modeling of NS5A Inhibitors against the Hepatitis C Virus
Source: Molecules. 2022 Apr 23;27(9):2729. doi: 10.3390/molecules27092729 (PMC9099611; doi:10.3390/molecules27092729)
Supplement: Supplementary file 1 [file molecules-27-02729-s001.zip › SPLIT 3.xlsx]

## Sheet: Split 3
Compound	Split 3	MOLECULE ID	SMILES	Expr pEC50
1	+	M101285298	COC(=O)N[C@@H](C(=O)N1CCC[C@H]1C1=NC(=CN1)C1=CC=C(C=C1)C1=CC=C(C=C1)C1=CNC(=N1)[C@H]1CCCN1C(=O)[C@@H](NC(=O)OC)C1=CC=CC=C1)C1=CC=CC=C1	10.01
2	+	M101285299	CCCC(=O)NC1=CC=C(C=C1)C1=CC=C(C=C1)C1=CNC(=N1)[C@@H]1CCCN1C(=O)[C@H](NC(=O)OC)C1=CC=CC=C1	5.55
3	+	M101285300	CCCC(=O)NC1=CC=C(C=C1)C1=CC=C(C=C1)C1=CNC(=N1)[C@@H]1CCCN1C(=O)[C@H](NC(=O)C1=CC=CC=C1)C1=CC=CC=C1	5.62
4	-	M101285301	CCCC(=O)NC1=CC=C(C=C1)C1=CC=C(C=C1)C1=CNC(=N1)[C@@H]1CCCN1C(=O)[C@H](NC(=O)CCCC1=CC=CC=C1)C1=CC=CC=C1	5.89
5	#	M101285302	CCCC(=O)NC1=CC=C(C=C1)C1=CC=C(C=C1)C1=CNC(=N1)[C@@H]1CCCN1C(=O)[C@H](NC(=O)CCCCCCC1=CC=CC=C1)C1=CC=CC=C1	6.19
6	-	M101285303	CCCC(=O)NC1=CC=C(C=C1)C1=CC=C(C=C1)C1=CNC(=N1)[C@@H]1CCCN1C(=O)[C@H](NC(=O)CCCNC(=O)OCC1=CC=CC=C1)C1=CC=CC=C1	7.25
7	*	M101285304	CCCC(=O)NC1=CC=C(C=C1)C1=CC=C(C=C1)C1=CNC(=N1)[C@H]1CCCN1C(=O)C(NC(=O)C1=CC=CC=C1NC(=O)OCC1=CC=CC=C1)C1=CC=CC=C1	6.21
8	+	M101285305	CCCC(=O)NC1=CC=C(C=C1)C1=CC=C(C=C1)C1=CNC(=N1)[C@@H]1CCCN1C(=O)[C@H](NC(=O)C1=CC(NC(=O)OCC2=CC=CC=C2)=CC=C1)C1=CC=CC=C1	7.36
9	+	M101285306	CCCC(=O)NC1=CC=C(C=C1)C1=CC=C(C=C1)C1=CNC(=N1)[C@@H]1CCCN1C(=O)[C@H](NC(=O)C1=CC=C(NC(=O)OCC2=CC=CC=C2)C=C1)C1=CC=CC=C1	6.88
10	-	M101285307	CCCC(=O)NC1=CC=C(C=C1)C1=CC=C(C=C1)C1=CNC(=N1)[C@H]1CCCN1C(=O)[C@@H](NC(=O)N1CCC[C@H](C1)NC(=O)OCC1=CC=CC=C1)C1=CC=CC=C1	6.61
11	#	M101285308	CCCC(=O)NC1=CC=C(C=C1)C1=CC=C(C=C1)C1=CNC(=N1)[C@H]1CCCN1C(=O)[C@@H](NC(=O)N1CCC[C@@H](C1)NC(=O)OCC1=CC=CC=C1)C1=CC=CC=C1	7
12	-	M101285309	CCCC(=O)NC1=CC=C(C=C1)C1=CC=C(C=C1)C1=CNC(=N1)[C@@H]1CCCN1C(=O)[C@H](NC(=O)N1CC[C@@H](C1)NC(=O)OCC1=CC=CC=C1)C1=CC=CC=C1	7.09
13	+	M101285310	CCCC(=O)NC1=CC=C(C=C1)C1=CC=C(C=C1)C1=CNC(=N1)[C@@H]1CCCN1C(=O)[C@H](NC(=O)N1CC[C@H](C1)NC(=O)OCC1=CC=CC=C1)C1=CC=CC=C1	8.96
14	+	M101285311	CCCC(=O)NC1=CC=C(C=C1)C1=CC=C(C=C1)C1=CNC(=N1)[C@H]1CCCN1C(=O)[C@@H](NC(=O)N1CCCC1)C1=CC=CC=C1	6.45
15	+	M101285312	CCCC(=O)NC1=CC=C(C=C1)C1=CC=C(C=C1)C1=CNC(=N1)[C@H]1CCCN1C(=O)[C@@H](NC(=O)N1CC[C@@H](C1)NC(=O)OC)C1=CC=CC=C1	6.45
16	-	M101285313	O=C(CCCNC(=O)OCC1=CC=CC=C1)N[C@@H](C(=O)N1CCC[C@H]1C1=NC(=CN1)C1=CC=C(C=C1)C1=CC=C(NC(=O)C2=CC=CC=C2)C=C1)C1=CC=CC=C1	7.47
17	-	M101285314	COCC1=CC=C(C=C1)C(=O)NC1=CC=C(C=C1)C1=CC=C(C=C1)C1=CNC(=N1)[C@@H]1CCCN1C(=O)[C@H](NC(=O)CCCNC(=O)OCC1=CC=CC=C1)C1=CC=CC=C1	8.46
18	#	M101285315	COC1CCC(CC1)C(=O)NC1=CC=C(C=C1)C1=CC=C(C=C1)C1=CNC(=N1)[C@@H]1CCCN1C(=O)[C@H](NC(=O)CCCNC(=O)OCC1=CC=CC=C1)C1=CC=CC=C1	8.09
19	*	M101285316	COC1CCN(CC1)C(=O)NC1=CC=C(C=C1)C1=CC=C(C=C1)C1=CNC(=N1)[C@@H]1CCCN1C(=O)[C@H](NC(=O)CCCNC(=O)OCC1=CC=CC=C1)C1=CC=CC=C1	8.64
20	-	M101285317	COC1CCN(CC1)C(=O)NC1=CC=C(C=C1)C1=CC=C(C=C1)C1=CNC(=N1)[C@@H]1CCCN1C(=O)[C@H](NC(=O)N1CC[C@H](C1)NC(=O)OCC1=CC=CC=C1)C1=CC=CC=C1	10.41
21	+	M101285318	COC(=O)N[C@H](C(=O)N1CCC[C@@H]1C1=NC=CN1)C1=CC=CC=C1	5
22	+	M101285319	COC(=O)N[C@@H](C(=O)N1CCC[C@H]1C1=NC(=CN1)C1=CC=C(C=C1)C1=CC=CC=C1)C1=CC=CC=C1	5.55
23	+	M101285320	COC1CCN(CC1)C(=O)N[C@H]1CC[C@@H](CC1)C1=CC=C(C=C1)C1=CNC(=N1)[C@H]1CCCN1C(=O)[C@@H](NC(=O)N1CC[C@@H](C1)NC(=O)OCC1=CC=CC=C1)C1=CC=CC=C1	9.82
24	-	M101285321	COC1CCC(CC1)C(=O)N[C@H]1CC[C@@H](CC1)C1=CC=C(C=C1)C1=CNC(=N1)[C@H]1CCCN1C(=O)[C@@H](NC(=O)N1CC[C@@H](C1)NC(=O)OCC1=CC=CC=C1)C1=CC=CC=C1	9.77
25	*	M101285322	COC1CCC(CC1)C(=O)N[C@H]1CC[C@@H](CC1)C1=CC=C(C=C1)C1=CNC(=N1)[C@H]1CCCN1C(=O)[C@@H](NC(=O)N1CC[C@@H](C1)NC(=O)OCC1CCCCC1)C1=CC=CC=C1	10.41
26	*	M101285323	O=C(N[C@H]1CCN(C1)C(=O)N[C@H](C(=O)N1CCC[C@@H]1C1=NC(=CN1)C1=CC=C(C=C1)[C@H]1CC[C@@H](CC1)NC(=O)C1=CN=CC=N1)C1=CC=CC=C1)OCC1CCCCC1	9.46
27	-	M101285324	CCCCCOC(=O)N[C@H]1CCN(C1)C(=O)N[C@H](C(=O)N1CCC[C@@H]1C1=NC(=CN1)C1=CC=C(C=C1)[C@H]1CC[C@@H](CC1)NC(=O)C1=CN=CC=N1)C1=CC=CC=C1	9.01
28	+	M101285325	CC#CCCOC(=O)N[C@H]1CCN(C1)C(=O)N[C@H](C(=O)N1CCC[C@@H]1C1=NC(=CN1)C1=CC=C(C=C1)[C@H]1CC[C@@H](CC1)NC(=O)C1=CN=CC=N1)C1=CC=CC=C1	8.47
29	+	M101285326	CCC#CCOC(=O)N[C@H]1CCN(C1)C(=O)N[C@H](C(=O)N1CCC[C@@H]1C1=NC(=CN1)C1=CC=C(C=C1)[C@H]1CC[C@@H](CC1)NC(=O)C1=CN=CC=N1)C1=CC=CC=C1	9.41
30	-	M101285327	CC#CCOC(=O)N[C@H]1CCN(C1)C(=O)N[C@H](C(=O)N1CCC[C@@H]1C1=NC(=CN1)C1=CC=C(C=C1)[C@H]1CC[C@@H](CC1)NC(=O)C1=CN=CC=N1)C1=CC=CC=C1	8.68
31	*	M101285328	CCCC#CCOC(=O)N[C@H]1CCN(C1)C(=O)N[C@H](C(=O)N1CCC[C@@H]1C1=NC(=CN1)C1=CC=C(C=C1)[C@H]1CC[C@@H](CC1)NC(=O)C1=CN=CC=N1)C1=CC=CC=C1	9.57
32	-	M101285329	CC(C)C#CCOC(=O)N[C@H]1CCN(C1)C(=O)N[C@H](C(=O)N1CCC[C@@H]1C1=NC(=CN1)C1=CC=C(C=C1)[C@H]1CC[C@@H](CC1)NC(=O)C1=CN=CC=N1)C1=CC=CC=C1	9.74
33	#	M101285330	CC(C)(C)C#CCOC(=O)N[C@H]1CCN(C1)C(=O)N[C@H](C(=O)N1CCC[C@@H]1C1=NC(=CN1)C1=CC=C(C=C1)[C@H]1CC[C@@H](CC1)NC(=O)C1=CN=CC=N1)C1=CC=CC=C1	9.89
34	#	M101285331	CC(C)C#CCOC(=O)N[C@H]1CCN(C1)C(=O)N[C@H](C(=O)N1CCC[C@@H]1C1=NC(=CN1)C1=CC=C(C=C1)[C@H]1CC[C@@H](CC1)NC(=O)C1=CN=C(CO)C=N1)C1=CC=CC=C1	9.92
35	-	M101285332	CC(C)(C)C#CCOC(=O)N[C@H]1CCN(C1)C(=O)N[C@H](C(=O)N1CCC[C@@H]1C1=NC(=CN1)C1=CC=C(C=C1)[C@H]1CC[C@@H](CC1)NC(=O)C1=CN=C(CO)C=N1)C1=CC=CC=C1	10.23
36	-	M97455830	COC(=O)N[C@@H](C(C)C)C(=O)N1CCC[C@@H]1C1=NC(=CN1)C1=CC=C(C=C1)C1=CC=C(C=C1)C1=CNC(=N1)[C@@H]1CCCN1C(=O)[C@H](NC(=O)OC)C(C)C	10.3

## Sheet: IICweight = 0
Split 3	ID	SMILES	DCW(2,30)	Expr	Calc	Expr-Calc	AD
+	1	COC(=O)N[C@@H](C(=O)N1CCC[C@H]1C1=NC(=CN1)C1=CC=C(C=C1)C1=CC=C(C=C1)C1=CNC(=N1)[C@H]1CCCN1C(=O)[C@@H](NC(=O)OC)C1=CC=CC=C1)C1=CC=CC=C1	21.85863	10.0100	10.0462	-0.0362	YES		pEC50 = -6.1212549 (± 0.1365287) + 0.7396380 (± 0.0084596) * DCW(2,30)
+	2	CCCC(=O)NC1=CC=C(C=C1)C1=CC=C(C=C1)C1=CNC(=N1)[C@@H]1CCCN1C(=O)[C@H](NC(=O)OC)C1=CC=CC=C1	15.71758	5.5500	5.5041	0.0459	YES
+	3	CCCC(=O)NC1=CC=C(C=C1)C1=CC=C(C=C1)C1=CNC(=N1)[C@@H]1CCCN1C(=O)[C@H](NC(=O)C1=CC=CC=C1)C1=CC=CC=C1	16.04215	5.6200	5.7441	-0.1241	YES			Train	InvTrain	Calib
+	8	CCCC(=O)NC1=CC=C(C=C1)C1=CC=C(C=C1)C1=CNC(=N1)[C@@H]1CCCN1C(=O)[C@H](NC(=O)C1=CC(NC(=O)OCC2=CC=CC=C2)=CC=C1)C1=CC=CC=C1	18.32794	7.3600	7.4348	-0.0748	No			13	13	5
+	9	CCCC(=O)NC1=CC=C(C=C1)C1=CC=C(C=C1)C1=CNC(=N1)[C@@H]1CCCN1C(=O)[C@H](NC(=O)C1=CC=C(NC(=O)OCC2=CC=CC=C2)C=C1)C1=CC=CC=C1	17.49015	6.8800	6.8151	0.0649	No			0.9843	0.9931	0.6457
+	13	CCCC(=O)NC1=CC=C(C=C1)C1=CC=C(C=C1)C1=CNC(=N1)[C@@H]1CCCN1C(=O)[C@H](NC(=O)N1CC[C@H](C1)NC(=O)OCC1=CC=CC=C1)C1=CC=CC=C1	19.97113	8.9600	8.6501	0.3099	YES		1	0.0000	0.0103	0.6075
+	14	CCCC(=O)NC1=CC=C(C=C1)C1=CC=C(C=C1)C1=CNC(=N1)[C@H]1CCCN1C(=O)[C@@H](NC(=O)N1CCCC1)C1=CC=CC=C1	16.96547	6.4500	6.4271	0.0229	YES		2	0.0280	0.1837	0.1382
+	15	CCCC(=O)NC1=CC=C(C=C1)C1=CC=C(C=C1)C1=CNC(=N1)[C@H]1CCCN1C(=O)[C@@H](NC(=O)N1CC[C@@H](C1)NC(=O)OC)C1=CC=CC=C1	17.00781	6.4500	6.4584	-0.0084	YES		3	0.0015	0.0614	0.0550
+	21	COC(=O)N[C@H](C(=O)N1CCC[C@@H]1C1=NC=CN1)C1=CC=CC=C1	15.11613	5.0000	5.0592	-0.0592	YES		4	0.0674	0.0368	0.0049
+	22	COC(=O)N[C@@H](C(=O)N1CCC[C@H]1C1=NC(=CN1)C1=CC=C(C=C1)C1=CC=CC=C1)C1=CC=CC=C1	15.68233	5.5500	5.4780	0.0720	YES		5	0.0033	0.1917	0.2724
+	23	COC1CCN(CC1)C(=O)N[C@H]1CC[C@@H](CC1)C1=CC=C(C=C1)C1=CNC(=N1)[C@H]1CCCN1C(=O)[C@@H](NC(=O)N1CC[C@@H](C1)NC(=O)OCC1=CC=CC=C1)C1=CC=CC=C1	21.56195	9.8200	9.8268	-0.0068	YES		6	0.1342	0.0476	0.2024
+	28	CC#CCCOC(=O)N[C@H]1CCN(C1)C(=O)N[C@H](C(=O)N1CCC[C@@H]1C1=NC(=CN1)C1=CC=C(C=C1)[C@H]1CC[C@@H](CC1)NC(=O)C1=CN=CC=N1)C1=CC=CC=C1	20.50236	8.4700	9.0431	-0.5731	YES		7	0.1048	0.0023	0.7506
+	29	CCC#CCOC(=O)N[C@H]1CCN(C1)C(=O)N[C@H](C(=O)N1CCC[C@@H]1C1=NC(=CN1)C1=CC=C(C=C1)[C@H]1CC[C@@H](CC1)NC(=O)C1=CN=CC=N1)C1=CC=CC=C1	20.50236	9.4100	9.0431	0.3669	YES		8	0.0137	0.0000	0.0251
-	4	CCCC(=O)NC1=CC=C(C=C1)C1=CC=C(C=C1)C1=CNC(=N1)[C@@H]1CCCN1C(=O)[C@H](NC(=O)CCCC1=CC=CC=C1)C1=CC=CC=C1	17.94790	5.8900	7.1537	-1.2637	YES		9	0.1062	0.0057	0.1664
-	6	CCCC(=O)NC1=CC=C(C=C1)C1=CC=C(C=C1)C1=CNC(=N1)[C@@H]1CCCN1C(=O)[C@H](NC(=O)CCCNC(=O)OCC1=CC=CC=C1)C1=CC=CC=C1	19.70107	7.2500	8.4504	-1.2004	YES		10	0.1911	0.1923	0.1368
-	10	CCCC(=O)NC1=CC=C(C=C1)C1=CC=C(C=C1)C1=CNC(=N1)[C@H]1CCCN1C(=O)[C@@H](NC(=O)N1CCC[C@H](C1)NC(=O)OCC1=CC=CC=C1)C1=CC=CC=C1	19.25919	6.6100	8.1236	-1.5136	YES		Rr2, i.e. average randomized R	0.0650	0.0732	0.2359
-	12	CCCC(=O)NC1=CC=C(C=C1)C1=CC=C(C=C1)C1=CNC(=N1)[C@@H]1CCCN1C(=O)[C@H](NC(=O)N1CC[C@@H](C1)NC(=O)OCC1=CC=CC=C1)C1=CC=CC=C1	19.59443	7.0900	8.3715	-1.2815	YES		CRp2=R*sqrt(R2-Rr2) [1]	0.9513	0.9559	0.5144
-	16	O=C(CCCNC(=O)OCC1=CC=CC=C1)N[C@@H](C(=O)N1CCC[C@H]1C1=NC(=CN1)C1=CC=C(C=C1)C1=CC=C(NC(=O)C2=CC=CC=C2)C=C1)C1=CC=CC=C1	20.06362	7.4700	8.7186	-1.2486	No
-	17	COCC1=CC=C(C=C1)C(=O)NC1=CC=C(C=C1)C1=CC=C(C=C1)C1=CNC(=N1)[C@@H]1CCCN1C(=O)[C@H](NC(=O)CCCNC(=O)OCC1=CC=CC=C1)C1=CC=CC=C1	21.37931	8.4600	9.6917	-1.2317	YES		CRp2 should be greater 0.5 [1]
-	20	COC1CCN(CC1)C(=O)NC1=CC=C(C=C1)C1=CC=C(C=C1)C1=CNC(=N1)[C@@H]1CCCN1C(=O)[C@H](NC(=O)N1CC[C@H](C1)NC(=O)OCC1=CC=CC=C1)C1=CC=CC=C1	23.79390	10.4100	11.4776	-1.0676	YES
-	24	COC1CCC(CC1)C(=O)N[C@H]1CC[C@@H](CC1)C1=CC=C(C=C1)C1=CNC(=N1)[C@H]1CCCN1C(=O)[C@@H](NC(=O)N1CC[C@@H](C1)NC(=O)OCC1=CC=CC=C1)C1=CC=CC=C1	22.95962	9.7700	10.8606	-1.0906	YES		The range of endpoint:
-	27	CCCCCOC(=O)N[C@H]1CCN(C1)C(=O)N[C@H](C(=O)N1CCC[C@@H]1C1=NC(=CN1)C1=CC=C(C=C1)[C@H]1CC[C@@H](CC1)NC(=O)C1=CN=CC=N1)C1=CC=CC=C1	21.96553	9.0100	10.1253	-1.1153	YES		Min= 5.0 Max= 10.4 Middle= 7.7
-	30	CC#CCOC(=O)N[C@H]1CCN(C1)C(=O)N[C@H](C(=O)N1CCC[C@@H]1C1=NC(=CN1)C1=CC=C(C=C1)[C@H]1CC[C@@H](CC1)NC(=O)C1=CN=CC=N1)C1=CC=CC=C1	21.21429	8.6800	9.5696	-0.8896	YES
-	32	CC(C)C#CCOC(=O)N[C@H]1CCN(C1)C(=O)N[C@H](C(=O)N1CCC[C@@H]1C1=NC(=CN1)C1=CC=C(C=C1)[C@H]1CC[C@@H](CC1)NC(=O)C1=CN=CC=N1)C1=CC=CC=C1	23.18397	9.7400	11.0265	-1.2865	YES		n = 5
-	35	CC(C)(C)C#CCOC(=O)N[C@H]1CCN(C1)C(=O)N[C@H](C(=O)N1CCC[C@@H]1C1=NC(=CN1)C1=CC=C(C=C1)[C@H]1CC[C@@H](CC1)NC(=O)C1=CN=C(CO)C=N1)C1=CC=CC=C1~	23.55986	10.2300	11.3045	-1.0745	YES		r2 = 0.6457
-	36	COC(=O)N[C@@H](C(C)C)C(=O)N1CCC[C@@H]1C1=NC(=CN1)C1=CC=C(C=C1)C1=CC=C(C=C1)C1=CNC(=N1)[C@@H]1CCCN1C(=O)[C@H](NC(=O)OC)C(C)C	23.63728	10.3000	11.3618	-1.0618	YES		r02 = 0.6349
#	5	CCCC(=O)NC1=CC=C(C=C1)C1=CC=C(C=C1)C1=CNC(=N1)[C@@H]1CCCN1C(=O)[C@H](NC(=O)CCCCCCC1=CC=CC=C1)C1=CC=CC=C1	15.81210	6.1900	5.5740	0.6160	YES		rr02 = 0.2749
#	11	CCCC(=O)NC1=CC=C(C=C1)C1=CC=C(C=C1)C1=CNC(=N1)[C@H]1CCCN1C(=O)[C@@H](NC(=O)N1CCC[C@@H](C1)NC(=O)OCC1=CC=CC=C1)C1=CC=CC=C1	18.88249	7.0000	7.8450	-0.8450	YES		(r2-r02)/r2 = 0.0168 should be < 0.1 [1]
#	18	COC1CCC(CC1)C(=O)NC1=CC=C(C=C1)C1=CC=C(C=C1)C1=CNC(=N1)[C@@H]1CCCN1C(=O)[C@H](NC(=O)CCCNC(=O)OCC1=CC=CC=C1)C1=CC=CC=C1	24.92153	8.0900	12.3117	-4.2217	YES		(r2-rr02)/r2= 0.5742 should be < 0.1 [1]
#	33	CC(C)(C)C#CCOC(=O)N[C@H]1CCN(C1)C(=O)N[C@H](C(=O)N1CCC[C@@H]1C1=NC(=CN1)C1=CC=C(C=C1)[C@H]1CC[C@@H](CC1)NC(=O)C1=CN=CC=N1)C1=CC=CC=C1	23.82157	9.8900	11.4981	-1.6081	YES		k = 1.1754 should be 0.85 < k < 1.15 [1]
#	34	CC(C)C#CCOC(=O)N[C@H]1CCN(C1)C(=O)N[C@H](C(=O)N1CCC[C@@H]1C1=NC(=CN1)C1=CC=C(C=C1)[C@H]1CC[C@@H](CC1)NC(=O)C1=CN=C(CO)C=N1)C1=CC=CC=C1	22.92226	9.9200	10.8329	-0.9129	YES		kk = 0.8308 should be 0.85 < kk < 1.15 [1]
*	7	CCCC(=O)NC1=CC=C(C=C1)C1=CC=C(C=C1)C1=CNC(=N1)[C@H]1CCCN1C(=O)C(NC(=O)C1=CC=CC=C1NC(=O)OCC1=CC=CC=C1)C1=CC=CC=C1	23.12266	6.2100	10.9811	-4.7711	YES		Rm2(test) = 0.5785 should be > 0.5 [2]
*	19	COC1CCN(CC1)C(=O)NC1=CC=C(C=C1)C1=CC=C(C=C1)C1=CNC(=N1)[C@@H]1CCCN1C(=O)[C@H](NC(=O)CCCNC(=O)OCC1=CC=CC=C1)C1=CC=CC=C1	25.60961	8.6400	12.8206	-4.1806	YES
*	25	COC1CCC(CC1)C(=O)N[C@H]1CC[C@@H](CC1)C1=CC=C(C=C1)C1=CNC(=N1)[C@H]1CCCN1C(=O)[C@@H](NC(=O)N1CC[C@@H](C1)NC(=O)OCC1CCCCC1)C1=CC=CC=C1	22.82859	10.4100	10.7636	-0.3536	YES		n = 5
*	26	O=C(N[C@H]1CCN(C1)C(=O)N[C@H](C(=O)N1CCC[C@@H]1C1=NC(=CN1)C1=CC=C(C=C1)[C@H]1CC[C@@H](CC1)NC(=O)C1=CN=CC=N1)C1=CC=CC=C1)OCC1CCCCC1	27.95578	9.4600	14.5559	-5.0959	YES		r2 = 0.6457
*	31	CCCC#CCOC(=O)N[C@H]1CCN(C1)C(=O)N[C@H](C(=O)N1CCC[C@@H]1C1=NC(=CN1)C1=CC=C(C=C1)[C@H]1CC[C@@H](CC1)NC(=O)C1=CN=CC=N1)C1=CC=CC=C1	19.79043	9.5700	8.5165	1.0535	YES		r02 = 0.2749
									rr02 = 0.6349
									(r2-r02)/r2 = 0.5742 should be < 0.1 [1]
									(r2-rr02)/r2= 0.0168 should be < 0.1 [1]
									k = 0.8308 should be 0.85 < k < 1.15 [1]
									kk = 1.1754 should be 0.85 < kk < 1.15 [1]
									R*m2(test) = 0.2525 should be > 0.5 [2]
									Average Rm2 = 0.4155 should be larger 0.5 [3]
									Delta Rm2 = 0.3260 should be lower 0.2 [3]
										n	R2	CCC	IIC	Q2	Q2F1	Q2F2	Q2F3	s	MAE	F
									Training	13	0.9843	0.9921	0.8504	0.9784				0.223	0.136	691
									InvTrain	13	0.9931	0.7431	0.9966	0.9909				1.24	1.18	1594
									Calib	5	0.6457	0.5769	0.2610	0.1121	-0.9104	-0.9757	-0.5381	2.36	1.64	5
									Rm2(x,y) calculation for validation set from input file
									n = 5
									r2 = 0.0005
									r02 = -0.8620
									rr02 = -1.2008
									(r2-r02)/r2 = 1590.8032 should be < 0.1
									(r2-rr02)/r2= 2215.4435 should be < 0.1
									k = 1.2671 should be 0.85 < k < 1.15
									kk = 0.7446 should be 0.85 < kk < 1.15
									Rm2(test) = 0.0000 should be > 0.5
									Rm2(y,x) calculation for validation set from input file
									n = 5
									r2 = 0.0005
									r02 = -1.2008
									rr02 = -0.8620
									(r2-r02)/r2 = 2215.4435 should be < 0.1
									(r2-rr02)/r2= 1590.8032 should be < 0.1
									k = 0.7446 should be 0.85 < k < 1.15
									kk = 1.2671 should be 0.85 < kk < 1.15
									R*m2(test) = -0.0001 should be > 0.5
									Average Rm2 =-0.0000 should be larger 0.5
									Delta Rm2 = 0.0001 should be lower 0.2
									IIC = -0.0068
									RMSE = 4.1062
									MAE = 3.0910
									CCC = -0.0102
									Y-randomization test = 0.2541
									q2(validation) = -1.1380
									The number of active (not blocked) attributes =120

## Sheet: IICweight = 0.1
Split 3	ID	SMILES	DCW(1,30)	Expr	Calc	Expr-Calc	AD
+	1	COC(=O)N[C@@H](C(=O)N1CCC[C@H]1C1=NC(=CN1)C1=CC=C(C=C1)C1=CC=C(C=C1)C1=CNC(=N1)[C@H]1CCCN1C(=O)[C@@H](NC(=O)OC)C1=CC=CC=C1)C1=CC=CC=C1	114.90653	10.0100	9.6645	0.3455	YES		pEC50 = 0.4382163 (± 0.2346392) + 0.0802938 (± 0.0025462) * DCW(1,30)
+	2	CCCC(=O)NC1=CC=C(C=C1)C1=CC=C(C=C1)C1=CNC(=N1)[C@@H]1CCCN1C(=O)[C@H](NC(=O)OC)C1=CC=CC=C1	67.36430	5.5500	5.8472	-0.2972	YES
+	3	CCCC(=O)NC1=CC=C(C=C1)C1=CC=C(C=C1)C1=CNC(=N1)[C@@H]1CCCN1C(=O)[C@H](NC(=O)C1=CC=CC=C1)C1=CC=CC=C1	71.95525	5.6200	6.2158	-0.5958	YES			Train	InvTrain	Calib
+	8	CCCC(=O)NC1=CC=C(C=C1)C1=CC=C(C=C1)C1=CNC(=N1)[C@@H]1CCCN1C(=O)[C@H](NC(=O)C1=CC(NC(=O)OCC2=CC=CC=C2)=CC=C1)C1=CC=CC=C1	89.22174	7.3600	7.6022	-0.2422	No			13	13	5
+	9	CCCC(=O)NC1=CC=C(C=C1)C1=CC=C(C=C1)C1=CNC(=N1)[C@@H]1CCCN1C(=O)[C@H](NC(=O)C1=CC=C(NC(=O)OCC2=CC=CC=C2)C=C1)C1=CC=CC=C1	86.81729	6.8800	7.4091	-0.5291	No			0.8798	0.9609	0.9362
+	13	CCCC(=O)NC1=CC=C(C=C1)C1=CC=C(C=C1)C1=CNC(=N1)[C@@H]1CCCN1C(=O)[C@H](NC(=O)N1CC[C@H](C1)NC(=O)OCC1=CC=CC=C1)C1=CC=CC=C1	87.96964	8.9600	7.5016	1.4584	YES		1	0.0893	0.0011	0.2813
+	14	CCCC(=O)NC1=CC=C(C=C1)C1=CC=C(C=C1)C1=CNC(=N1)[C@H]1CCCN1C(=O)[C@@H](NC(=O)N1CCCC1)C1=CC=CC=C1	71.92251	6.4500	6.2131	0.2369	YES		2	0.3829	0.1186	0.8514
+	15	CCCC(=O)NC1=CC=C(C=C1)C1=CC=C(C=C1)C1=CNC(=N1)[C@H]1CCCN1C(=O)[C@@H](NC(=O)N1CC[C@@H](C1)NC(=O)OC)C1=CC=CC=C1	83.20677	6.4500	7.1192	-0.6692	YES		3	0.0117	0.0035	0.2678
+	21	COC(=O)N[C@H](C(=O)N1CCC[C@@H]1C1=NC=CN1)C1=CC=CC=C1	48.88816	5.0000	4.3636	0.6364	YES		4	0.0151	0.2778	0.5212
+	22	COC(=O)N[C@@H](C(=O)N1CCC[C@H]1C1=NC(=CN1)C1=CC=C(C=C1)C1=CC=CC=C1)C1=CC=CC=C1	67.25350	5.5500	5.8383	-0.2883	YES		5	0.0248	0.0080	0.8240
+	23	COC1CCN(CC1)C(=O)N[C@H]1CC[C@@H](CC1)C1=CC=C(C=C1)C1=CNC(=N1)[C@H]1CCCN1C(=O)[C@@H](NC(=O)N1CC[C@@H](C1)NC(=O)OCC1=CC=CC=C1)C1=CC=CC=C1	120.57453	9.8200	10.1196	-0.2996	YES		6	0.1170	0.1547	0.4267
+	28	CC#CCCOC(=O)N[C@H]1CCN(C1)C(=O)N[C@H](C(=O)N1CCC[C@@H]1C1=NC(=CN1)C1=CC=C(C=C1)[C@H]1CC[C@@H](CC1)NC(=O)C1=CN=CC=N1)C1=CC=CC=C1	104.36259	8.4700	8.8179	-0.3479	YES		7	0.0103	0.0278	0.5987
+	29	CCC#CCOC(=O)N[C@H]1CCN(C1)C(=O)N[C@H](C(=O)N1CCC[C@@H]1C1=NC(=CN1)C1=CC=C(C=C1)[C@H]1CC[C@@H](CC1)NC(=O)C1=CN=CC=N1)C1=CC=CC=C1	104.36259	9.4100	8.8179	0.5921	YES		8	0.0147	0.0430	0.8419
-	4	CCCC(=O)NC1=CC=C(C=C1)C1=CC=C(C=C1)C1=CNC(=N1)[C@@H]1CCCN1C(=O)[C@H](NC(=O)CCCC1=CC=CC=C1)C1=CC=CC=C1	72.14781	5.8900	6.2312	-0.3412	YES		9	0.0367	0.0884	0.0001
-	6	CCCC(=O)NC1=CC=C(C=C1)C1=CC=C(C=C1)C1=CNC(=N1)[C@@H]1CCCN1C(=O)[C@H](NC(=O)CCCNC(=O)OCC1=CC=CC=C1)C1=CC=CC=C1	84.61872	7.2500	7.2326	0.0174	YES		10	0.0001	0.0025	0.5146
-	10	CCCC(=O)NC1=CC=C(C=C1)C1=CC=C(C=C1)C1=CNC(=N1)[C@H]1CCCN1C(=O)[C@@H](NC(=O)N1CCC[C@H](C1)NC(=O)OCC1=CC=CC=C1)C1=CC=CC=C1	87.79851	6.6100	7.4879	-0.8779	YES		Rr2, i.e. average randomized R	0.0703	0.0725	0.5128
-	12	CCCC(=O)NC1=CC=C(C=C1)C1=CC=C(C=C1)C1=CNC(=N1)[C@@H]1CCCN1C(=O)[C@H](NC(=O)N1CC[C@@H](C1)NC(=O)OCC1=CC=CC=C1)C1=CC=CC=C1	89.16499	7.0900	7.5976	-0.5076	YES		CRp2=R*sqrt(R2-Rr2) [1]	0.8439	0.9239	0.6296
-	16	O=C(CCCNC(=O)OCC1=CC=CC=C1)N[C@@H](C(=O)N1CCC[C@H]1C1=NC(=CN1)C1=CC=C(C=C1)C1=CC=C(NC(=O)C2=CC=CC=C2)C=C1)C1=CC=CC=C1	91.26834	7.4700	7.7665	-0.2965	No
-	17	COCC1=CC=C(C=C1)C(=O)NC1=CC=C(C=C1)C1=CC=C(C=C1)C1=CNC(=N1)[C@@H]1CCCN1C(=O)[C@H](NC(=O)CCCNC(=O)OCC1=CC=CC=C1)C1=CC=CC=C1	98.95605	8.4600	8.3838	0.0762	YES		CRp2 should be greater 0.5 [1]
-	20	COC1CCN(CC1)C(=O)NC1=CC=C(C=C1)C1=CC=C(C=C1)C1=CNC(=N1)[C@@H]1CCCN1C(=O)[C@H](NC(=O)N1CC[C@H](C1)NC(=O)OCC1=CC=CC=C1)C1=CC=CC=C1	113.44607	10.4100	9.5472	0.8628	YES
-	24	COC1CCC(CC1)C(=O)N[C@H]1CC[C@@H](CC1)C1=CC=C(C=C1)C1=CNC(=N1)[C@H]1CCCN1C(=O)[C@@H](NC(=O)N1CC[C@@H](C1)NC(=O)OCC1=CC=CC=C1)C1=CC=CC=C1	112.41904	9.7700	9.4648	0.3052	YES		The range of endpoint:
-	27	CCCCCOC(=O)N[C@H]1CCN(C1)C(=O)N[C@H](C(=O)N1CCC[C@@H]1C1=NC(=CN1)C1=CC=C(C=C1)[C@H]1CC[C@@H](CC1)NC(=O)C1=CN=CC=N1)C1=CC=CC=C1	104.33139	9.0100	8.8154	0.1946	YES		Min= 5.0 Max= 10.4 Middle= 7.7
-	30	CC#CCOC(=O)N[C@H]1CCN(C1)C(=O)N[C@H](C(=O)N1CCC[C@@H]1C1=NC(=CN1)C1=CC=C(C=C1)[C@H]1CC[C@@H](CC1)NC(=O)C1=CN=CC=N1)C1=CC=CC=C1	104.53373	8.6800	8.8316	-0.1516	YES
-	32	CC(C)C#CCOC(=O)N[C@H]1CCN(C1)C(=O)N[C@H](C(=O)N1CCC[C@@H]1C1=NC(=CN1)C1=CC=C(C=C1)[C@H]1CC[C@@H](CC1)NC(=O)C1=CN=CC=N1)C1=CC=CC=C1	109.27051	9.7400	9.2120	0.5280	YES		n = 5
-	35	CC(C)(C)C#CCOC(=O)N[C@H]1CCN(C1)C(=O)N[C@H](C(=O)N1CCC[C@@H]1C1=NC(=CN1)C1=CC=C(C=C1)[C@H]1CC[C@@H](CC1)NC(=O)C1=CN=C(CO)C=N1)C1=CC=CC=C1~	117.25674	10.2300	9.8532	0.3768	YES		r2 = 0.9362
-	36	COC(=O)N[C@@H](C(C)C)C(=O)N1CCC[C@@H]1C1=NC(=CN1)C1=CC=C(C=C1)C1=CC=C(C=C1)C1=CNC(=N1)[C@@H]1CCCN1C(=O)[C@H](NC(=O)OC)C(C)C	116.13683	10.3000	9.7633	0.5367	YES		r02 = 0.8881
#	5	CCCC(=O)NC1=CC=C(C=C1)C1=CC=C(C=C1)C1=CNC(=N1)[C@@H]1CCCN1C(=O)[C@H](NC(=O)CCCCCCC1=CC=CC=C1)C1=CC=CC=C1	71.63440	6.1900	6.1900	-0.0000	YES		rr02 = 0.9203
#	11	CCCC(=O)NC1=CC=C(C=C1)C1=CC=C(C=C1)C1=CNC(=N1)[C@H]1CCCN1C(=O)[C@@H](NC(=O)N1CCC[C@@H](C1)NC(=O)OCC1=CC=CC=C1)C1=CC=CC=C1	88.99385	7.0000	7.5839	-0.5839	YES		(r2-r02)/r2 = 0.0514 should be < 0.1 [1]
#	18	COC1CCC(CC1)C(=O)NC1=CC=C(C=C1)C1=CC=C(C=C1)C1=CNC(=N1)[C@@H]1CCCN1C(=O)[C@H](NC(=O)CCCNC(=O)OCC1=CC=CC=C1)C1=CC=CC=C1	101.93965	8.0900	8.6233	-0.5333	YES		(r2-rr02)/r2= 0.0170 should be < 0.1 [1]
#	33	CC(C)(C)C#CCOC(=O)N[C@H]1CCN(C1)C(=O)N[C@H](C(=O)N1CCC[C@@H]1C1=NC(=CN1)C1=CC=C(C=C1)[C@H]1CC[C@@H](CC1)NC(=O)C1=CN=CC=N1)C1=CC=CC=C1	112.23053	9.8900	9.4496	0.4404	YES		k = 1.0029 should be 0.85 < k < 1.15 [1]
#	34	CC(C)C#CCOC(=O)N[C@H]1CCN(C1)C(=O)N[C@H](C(=O)N1CCC[C@@H]1C1=NC(=CN1)C1=CC=C(C=C1)[C@H]1CC[C@@H](CC1)NC(=O)C1=CN=C(CO)C=N1)C1=CC=CC=C1	114.29672	9.9200	9.6155	0.3045	YES		kk = 0.9945 should be 0.85 < kk < 1.15 [1]
*	7	CCCC(=O)NC1=CC=C(C=C1)C1=CC=C(C=C1)C1=CNC(=N1)[C@H]1CCCN1C(=O)C(NC(=O)C1=CC=CC=C1NC(=O)OCC1=CC=CC=C1)C1=CC=CC=C1	86.29587	6.2100	7.3672	-1.1572	YES		Rm2(test) = 0.7309 should be > 0.5 [2]
*	19	COC1CCN(CC1)C(=O)NC1=CC=C(C=C1)C1=CC=C(C=C1)C1=CNC(=N1)[C@@H]1CCCN1C(=O)[C@H](NC(=O)CCCNC(=O)OCC1=CC=CC=C1)C1=CC=CC=C1	104.33758	8.6400	8.8159	-0.1759	YES
*	25	COC1CCC(CC1)C(=O)N[C@H]1CC[C@@H](CC1)C1=CC=C(C=C1)C1=CNC(=N1)[C@H]1CCCN1C(=O)[C@@H](NC(=O)N1CC[C@@H](C1)NC(=O)OCC1CCCCC1)C1=CC=CC=C1	112.33250	10.4100	9.4578	0.9522	YES		n = 5
*	26	O=C(N[C@H]1CCN(C1)C(=O)N[C@H](C(=O)N1CCC[C@@H]1C1=NC(=CN1)C1=CC=C(C=C1)[C@H]1CC[C@@H](CC1)NC(=O)C1=CN=CC=N1)C1=CC=CC=C1)OCC1CCCCC1	107.35466	9.4600	9.0581	0.4019	YES		r2 = 0.9362
*	31	CCCC#CCOC(=O)N[C@H]1CCN(C1)C(=O)N[C@H](C(=O)N1CCC[C@@H]1C1=NC(=CN1)C1=CC=C(C=C1)[C@H]1CC[C@@H](CC1)NC(=O)C1=CN=CC=N1)C1=CC=CC=C1	104.19146	9.5700	8.8041	0.7659	YES		r02 = 0.9203
									rr02 = 0.8881
									(r2-r02)/r2 = 0.0170 should be < 0.1 [1]
									(r2-rr02)/r2= 0.0514 should be < 0.1 [1]
									k = 0.9945 should be 0.85 < k < 1.15 [1]
									kk = 1.0029 should be 0.85 < kk < 1.15 [1]
									R*m2(test) = 0.8181 should be > 0.5 [2]
									Average Rm2 = 0.7745 should be larger 0.5 [3]
									Delta Rm2 = 0.0873 should be lower 0.2 [3]
										n	R2	CCC	IIC	Q2	Q2F1	Q2F2	Q2F3	s	MAE	F
									Training	13	0.8798	0.9360	0.5862	0.8385				0.618	0.503	80
									InvTrain	13	0.9609	0.9348	0.8163	0.9404				0.487	0.390	270
									Calib	5	0.9362	0.9531	0.9675	0.7124	0.9220	0.9193	0.9372	0.477	0.372	44
									Rm2(x,y) calculation for validation set from input file
									n = 5
									r2 = 0.9545
									r02 = -0.0574
									rr02 = 0.7294
									(r2-r02)/r2 = 1.0602 should be < 0.1
									(r2-rr02)/r2= 0.2358 should be < 0.1
									k = 0.9694 should be 0.85 < k < 1.15
									kk = 1.0244 should be 0.85 < kk < 1.15
									Rm2(test) = -0.0057 should be > 0.5
									Rm2(y,x) calculation for validation set from input file
									n = 5
									r2 = 0.9545
									r02 = 0.7294
									rr02 = -0.0574
									(r2-r02)/r2 = 0.2358 should be < 0.1
									(r2-rr02)/r2= 1.0602 should be < 0.1
									k = 1.0244 should be 0.85 < k < 1.15
									kk = 0.9694 should be 0.85 < kk < 1.15
									R*m2(test) = 0.5016 should be > 0.5
									Average Rm2 = 0.2480 should be larger 0.5
									Delta Rm2 = 0.5073 should be lower 0.2
									IIC = 0.9216
									RMSE = 0.8696
									MAE = 0.6906
									CCC = 0.7667
									Y-randomization test = 0.2490
									q2(validation) = 0.9275
									The number of active (not blocked) attributes =125

## Sheet: IICweight = 0.3
Split 3	ID	SMILES	DCW(1,30)	Expr	Calc	Expr-Calc	AD
+	1	COC(=O)N[C@@H](C(=O)N1CCC[C@H]1C1=NC(=CN1)C1=CC=C(C=C1)C1=CC=C(C=C1)C1=CNC(=N1)[C@H]1CCCN1C(=O)[C@@H](NC(=O)OC)C1=CC=CC=C1)C1=CC=CC=C1	100.92591	10.0100	9.7682	0.2418	YES		pEC50 = 0.4130545 (± 0.2430113) + 0.0926935 (± 0.0030128) * DCW(1,30)
+	2	CCCC(=O)NC1=CC=C(C=C1)C1=CC=C(C=C1)C1=CNC(=N1)[C@@H]1CCCN1C(=O)[C@H](NC(=O)OC)C1=CC=CC=C1	60.31118	5.5500	6.0035	-0.4535	YES
+	3	CCCC(=O)NC1=CC=C(C=C1)C1=CC=C(C=C1)C1=CNC(=N1)[C@@H]1CCCN1C(=O)[C@H](NC(=O)C1=CC=CC=C1)C1=CC=CC=C1	60.89537	5.6200	6.0577	-0.4377	YES			Train	InvTrain	Calib
+	8	CCCC(=O)NC1=CC=C(C=C1)C1=CC=C(C=C1)C1=CNC(=N1)[C@@H]1CCCN1C(=O)[C@H](NC(=O)C1=CC(NC(=O)OCC2=CC=CC=C2)=CC=C1)C1=CC=CC=C1	79.43632	7.3600	7.7763	-0.4163	No			13	13	5
+	9	CCCC(=O)NC1=CC=C(C=C1)C1=CC=C(C=C1)C1=CNC(=N1)[C@@H]1CCCN1C(=O)[C@H](NC(=O)C1=CC=C(NC(=O)OCC2=CC=CC=C2)C=C1)C1=CC=CC=C1	78.76874	6.8800	7.7144	-0.8344	No			0.8778	0.8771	0.9631
+	13	CCCC(=O)NC1=CC=C(C=C1)C1=CC=C(C=C1)C1=CNC(=N1)[C@@H]1CCCN1C(=O)[C@H](NC(=O)N1CC[C@H](C1)NC(=O)OCC1=CC=CC=C1)C1=CC=CC=C1	78.07170	8.9600	7.6498	1.3102	YES		1	0.1869	0.0728	0.0082
+	14	CCCC(=O)NC1=CC=C(C=C1)C1=CC=C(C=C1)C1=CNC(=N1)[C@H]1CCCN1C(=O)[C@@H](NC(=O)N1CCCC1)C1=CC=CC=C1	61.40275	6.4500	6.1047	0.3453	YES		2	0.1159	0.0100	0.0498
+	15	CCCC(=O)NC1=CC=C(C=C1)C1=CC=C(C=C1)C1=CNC(=N1)[C@H]1CCCN1C(=O)[C@@H](NC(=O)N1CC[C@@H](C1)NC(=O)OC)C1=CC=CC=C1	72.98074	6.4500	7.1779	-0.7279	YES		3	0.0522	0.0109	0.0005
+	21	COC(=O)N[C@H](C(=O)N1CCC[C@@H]1C1=NC=CN1)C1=CC=CC=C1	42.12988	5.0000	4.3182	0.6818	YES		4	0.1738	0.2038	0.0398
+	22	COC(=O)N[C@@H](C(=O)N1CCC[C@H]1C1=NC(=CN1)C1=CC=C(C=C1)C1=CC=CC=C1)C1=CC=CC=C1	55.71244	5.5500	5.5772	-0.0272	YES		5	0.0006	0.0765	0.0091
+	23	COC1CCN(CC1)C(=O)N[C@H]1CC[C@@H](CC1)C1=CC=C(C=C1)C1=CNC(=N1)[C@H]1CCCN1C(=O)[C@@H](NC(=O)N1CC[C@@H](C1)NC(=O)OCC1=CC=CC=C1)C1=CC=CC=C1	98.99972	9.8200	9.5897	0.2303	YES		6	0.2192	0.0040	0.8663
+	28	CC#CCCOC(=O)N[C@H]1CCN(C1)C(=O)N[C@H](C(=O)N1CCC[C@@H]1C1=NC(=CN1)C1=CC=C(C=C1)[C@H]1CC[C@@H](CC1)NC(=O)C1=CN=CC=N1)C1=CC=CC=C1	91.51823	8.4700	8.8962	-0.4262	YES		7	0.0022	0.2822	0.3809
+	29	CCC#CCOC(=O)N[C@H]1CCN(C1)C(=O)N[C@H](C(=O)N1CCC[C@@H]1C1=NC(=CN1)C1=CC=C(C=C1)[C@H]1CC[C@@H](CC1)NC(=O)C1=CN=CC=N1)C1=CC=CC=C1	91.51823	9.4100	8.8962	0.5138	YES		8	0.0005	0.0068	0.3197
-	4	CCCC(=O)NC1=CC=C(C=C1)C1=CC=C(C=C1)C1=CNC(=N1)[C@@H]1CCCN1C(=O)[C@H](NC(=O)CCCC1=CC=CC=C1)C1=CC=CC=C1	61.63639	5.8900	6.1263	-0.2363	YES		9	0.0521	0.2270	0.2483
-	6	CCCC(=O)NC1=CC=C(C=C1)C1=CC=C(C=C1)C1=CNC(=N1)[C@@H]1CCCN1C(=O)[C@H](NC(=O)CCCNC(=O)OCC1=CC=CC=C1)C1=CC=CC=C1	71.06549	7.2500	7.0004	0.2496	YES		10	0.0668	0.0649	0.0788
-	10	CCCC(=O)NC1=CC=C(C=C1)C1=CC=C(C=C1)C1=CNC(=N1)[C@H]1CCCN1C(=O)[C@@H](NC(=O)N1CCC[C@H](C1)NC(=O)OCC1=CC=CC=C1)C1=CC=CC=C1	78.30008	6.6100	7.6710	-1.0610	YES		Rr2, i.e. average randomized R	0.0870	0.0959	0.2001
-	12	CCCC(=O)NC1=CC=C(C=C1)C1=CC=C(C=C1)C1=CNC(=N1)[C@@H]1CCCN1C(=O)[C@H](NC(=O)N1CC[C@@H](C1)NC(=O)OCC1=CC=CC=C1)C1=CC=CC=C1	76.77530	7.0900	7.5296	-0.4396	YES		CRp2=R*sqrt(R2-Rr2) [1]	0.8332	0.8278	0.8573
-	16	O=C(CCCNC(=O)OCC1=CC=CC=C1)N[C@@H](C(=O)N1CCC[C@H]1C1=NC(=CN1)C1=CC=C(C=C1)C1=CC=C(NC(=O)C2=CC=CC=C2)C=C1)C1=CC=CC=C1	76.97570	7.4700	7.5482	-0.0782	No
-	17	COCC1=CC=C(C=C1)C(=O)NC1=CC=C(C=C1)C1=CC=C(C=C1)C1=CNC(=N1)[C@@H]1CCCN1C(=O)[C@H](NC(=O)CCCNC(=O)OCC1=CC=CC=C1)C1=CC=CC=C1	82.81365	8.4600	8.0893	0.3707	YES		CRp2 should be greater 0.5 [1]
-	20	COC1CCN(CC1)C(=O)NC1=CC=C(C=C1)C1=CC=C(C=C1)C1=CNC(=N1)[C@@H]1CCCN1C(=O)[C@H](NC(=O)N1CC[C@H](C1)NC(=O)OCC1=CC=CC=C1)C1=CC=CC=C1	91.34256	10.4100	8.8799	1.5301	YES
-	24	COC1CCC(CC1)C(=O)N[C@H]1CC[C@@H](CC1)C1=CC=C(C=C1)C1=CNC(=N1)[C@H]1CCCN1C(=O)[C@@H](NC(=O)N1CC[C@@H](C1)NC(=O)OCC1=CC=CC=C1)C1=CC=CC=C1	97.61654	9.7700	9.4615	0.3085	YES		The range of endpoint:
-	27	CCCCCOC(=O)N[C@H]1CCN(C1)C(=O)N[C@H](C(=O)N1CCC[C@@H]1C1=NC(=CN1)C1=CC=C(C=C1)[C@H]1CC[C@@H](CC1)NC(=O)C1=CN=CC=N1)C1=CC=CC=C1	91.82036	9.0100	8.9242	0.0858	YES		Min= 5.0 Max= 10.4 Middle= 7.7
-	30	CC#CCOC(=O)N[C@H]1CCN(C1)C(=O)N[C@H](C(=O)N1CCC[C@@H]1C1=NC(=CN1)C1=CC=C(C=C1)[C@H]1CC[C@@H](CC1)NC(=O)C1=CN=CC=N1)C1=CC=CC=C1	91.28985	8.6800	8.8750	-0.1950	YES
-	32	CC(C)C#CCOC(=O)N[C@H]1CCN(C1)C(=O)N[C@H](C(=O)N1CCC[C@@H]1C1=NC(=CN1)C1=CC=C(C=C1)[C@H]1CC[C@@H](CC1)NC(=O)C1=CN=CC=N1)C1=CC=CC=C1	94.18468	9.7400	9.1434	0.5966	YES		n = 5
-	35	CC(C)(C)C#CCOC(=O)N[C@H]1CCN(C1)C(=O)N[C@H](C(=O)N1CCC[C@@H]1C1=NC(=CN1)C1=CC=C(C=C1)[C@H]1CC[C@@H](CC1)NC(=O)C1=CN=C(CO)C=N1)C1=CC=CC=C1~	101.50797	10.2300	9.8222	0.4078	YES		r2 = 0.9631
-	36	COC(=O)N[C@@H](C(C)C)C(=O)N1CCC[C@@H]1C1=NC(=CN1)C1=CC=C(C=C1)C1=CC=C(C=C1)C1=CNC(=N1)[C@@H]1CCCN1C(=O)[C@H](NC(=O)OC)C(C)C	99.26075	10.3000	9.6139	0.6861	YES		r02 = 0.9185
#	5	CCCC(=O)NC1=CC=C(C=C1)C1=CC=C(C=C1)C1=CNC(=N1)[C@@H]1CCCN1C(=O)[C@H](NC(=O)CCCCCCC1=CC=CC=C1)C1=CC=CC=C1	62.32154	6.1900	6.1899	0.0001	YES		rr02 = 0.9425
#	11	CCCC(=O)NC1=CC=C(C=C1)C1=CC=C(C=C1)C1=CNC(=N1)[C@H]1CCCN1C(=O)[C@@H](NC(=O)N1CCC[C@@H](C1)NC(=O)OCC1=CC=CC=C1)C1=CC=CC=C1	77.00369	7.0000	7.5508	-0.5508	YES		(r2-r02)/r2 = 0.0463 should be < 0.1 [1]
#	18	COC1CCC(CC1)C(=O)NC1=CC=C(C=C1)C1=CC=C(C=C1)C1=CNC(=N1)[C@@H]1CCCN1C(=O)[C@H](NC(=O)CCCNC(=O)OCC1=CC=CC=C1)C1=CC=CC=C1	82.95317	8.0900	8.1023	-0.0123	YES		(r2-rr02)/r2= 0.0214 should be < 0.1 [1]
#	33	CC(C)(C)C#CCOC(=O)N[C@H]1CCN(C1)C(=O)N[C@H](C(=O)N1CCC[C@@H]1C1=NC(=CN1)C1=CC=C(C=C1)[C@H]1CC[C@@H](CC1)NC(=O)C1=CN=CC=N1)C1=CC=CC=C1	96.35155	9.8900	9.3442	0.5458	YES		k = 0.9874 should be 0.85 < k < 1.15 [1]
#	34	CC(C)C#CCOC(=O)N[C@H]1CCN(C1)C(=O)N[C@H](C(=O)N1CCC[C@@H]1C1=NC(=CN1)C1=CC=C(C=C1)[C@H]1CC[C@@H](CC1)NC(=O)C1=CN=C(CO)C=N1)C1=CC=CC=C1	99.34109	9.9200	9.6213	0.2987	YES		kk = 1.0109 should be 0.85 < kk < 1.15 [1]
*	7	7CCCC(=O)NC1=CC=C(C=C1)C1=CC=C(C=C1)C1=CNC(=N1)[C@H]1CCCN1C(=O)C(NC(=O)C1=CC=CC=C1NC(=O)OCC1=CC=CC=C1)C1=CC=CC=C1	70.45349	6.2100	6.9436	-0.7336	YES		Rm2(test) = 0.7597 should be > 0.5 [2]
*	19	19COC1CCN(CC1)C(=O)NC1=CC=C(C=C1)C1=CC=C(C=C1)C1=CNC(=N1)[C@@H]1CCCN1C(=O)[C@H](NC(=O)CCCNC(=O)OCC1=CC=CC=C1)C1=CC=CC=C1	83.35362	8.6400	8.1394	0.5006	YES
*	25	25COC1CCC(CC1)C(=O)N[C@H]1CC[C@@H](CC1)C1=CC=C(C=C1)C1=CNC(=N1)[C@H]1CCCN1C(=O)[C@@H](NC(=O)N1CC[C@@H](C1)NC(=O)OCC1CCCCC1)C1=CC=CC=C1	97.63352	10.4100	9.4630	0.9470	YES		n = 5
*	26	26O=C(N[C@H]1CCN(C1)C(=O)N[C@H](C(=O)N1CCC[C@@H]1C1=NC(=CN1)C1=CC=C(C=C1)[C@H]1CC[C@@H](CC1)NC(=O)C1=CN=CC=N1)C1=CC=CC=C1)OCC1CCCCC1	91.98535	9.4600	8.9395	0.5205	YES		r2 = 0.9631
*	31	31CCCC#CCOC(=O)N[C@H]1CCN(C1)C(=O)N[C@H](C(=O)N1CCC[C@@H]1C1=NC(=CN1)C1=CC=C(C=C1)[C@H]1CC[C@@H](CC1)NC(=O)C1=CN=CC=N1)C1=CC=CC=C1	91.74662	9.5700	8.9174	0.6526	YES		r02 = 0.9425
									rr02 = 0.9185
									(r2-r02)/r2 = 0.0214 should be < 0.1 [1]
									(r2-rr02)/r2= 0.0463 should be < 0.1 [1]
									k = 1.0109 should be 0.85 < k < 1.15 [1]
									kk = 0.9874 should be 0.85 < kk < 1.15 [1]
									R*m2(test) = 0.8247 should be > 0.5 [2]
									Average Rm2 = 0.7922 should be larger 0.5 [3]
									Delta Rm2 = 0.0650 should be lower 0.2 [3]
										n	R2	CCC	IIC	Q2	Q2F1	Q2F2	Q2F3	s	MAE	F
									Training	13	0.8778	0.9349	0.8031	0.8354				0.623	0.511	79
									InvTrain	13	0.8771	0.8846	0.7112	0.8420				0.649	0.480	79
									Calib	5	0.9631	0.9639	0.9814	0.8543	0.9409	0.9389	0.9524	0.416	0.282	78
									Rm2(x,y) calculation for validation set from input file
									n = 5
									r2 = 0.9847
									r02 = 0.6598
									rr02 = 0.8598
									(r2-r02)/r2 = 0.3300 should be < 0.1
									(r2-rr02)/r2= 0.1268 should be < 0.1
									k = 0.9484 should be 0.85 < k < 1.15
									kk = 1.0507 should be 0.85 < kk < 1.15
									Rm2(test) = 0.4234 should be > 0.5
									Rm2(y,x) calculation for validation set from input file
									n = 5
									r2 = 0.9847
									r02 = 0.8598
									rr02 = 0.6598
									(r2-r02)/r2 = 0.1268 should be < 0.1
									(r2-rr02)/r2= 0.3300 should be < 0.1
									k = 1.0507 should be 0.85 < k < 1.15
									kk = 0.9484 should be 0.85 < kk < 1.15
									R*m2(test) = 0.6367 should be > 0.5
									Average Rm2 = 0.5301 should be larger 0.5
									Delta Rm2 = 0.2133 should be lower 0.2
									IIC = 0.8862
									RMSE = 0.7718
									MAE = 0.6709
									CCC = 0.8401
									Y-randomization test = 0.1883
									q2(validation) = 0.9162
									The number of active (not blocked) attributes =125

## Sheet: IICweight = 0.5
Split 3	ID	SMILES	DCW(1,22)	Expr	Calc	Expr-Calc	AD
+	1	COC(=O)N[C@@H](C(=O)N1CCC[C@H]1C1=NC(=CN1)C1=CC=C(C=C1)C1=CC=C(C=C1)C1=CNC(=N1)[C@H]1CCCN1C(=O)[C@@H](NC(=O)OC)C1=CC=CC=C1)C1=CC=CC=C1	88.4209	10.01	9.6386	0.3714	YES		pEC50 = 0.5318826 (± 0.1840626) + 0.1029927 (± 0.0026925) * DCW(2,30)
+	2	CCCC(=O)NC1=CC=C(C=C1)C1=CC=C(C=C1)C1=CNC(=N1)[C@@H]1CCCN1C(=O)[C@H](NC(=O)OC)C1=CC=CC=C1	51.9738	5.55	5.8848	-0.3348	YES
+	3	CCCC(=O)NC1=CC=C(C=C1)C1=CC=C(C=C1)C1=CNC(=N1)[C@@H]1CCCN1C(=O)[C@H](NC(=O)C1=CC=CC=C1)C1=CC=CC=C1	52.8378	5.62	5.9738	-0.3538	YES			Train	InvTrain	Calib
+	8	CCCC(=O)NC1=CC=C(C=C1)C1=CC=C(C=C1)C1=CNC(=N1)[C@@H]1CCCN1C(=O)[C@H](NC(=O)C1=CC(NC(=O)OCC2=CC=CC=C2)=CC=C1)C1=CC=CC=C1	70.9289	7.36	7.837	-0.477	NO			13	13	5
+	9	CCCC(=O)NC1=CC=C(C=C1)C1=CC=C(C=C1)C1=CNC(=N1)[C@@H]1CCCN1C(=O)[C@H](NC(=O)C1=CC=C(NC(=O)OCC2=CC=CC=C2)C=C1)C1=CC=CC=C1	70.3445	6.88	7.7769	-0.8969	NO			0.8735	0.8659	0.9756
+	13	CCCC(=O)NC1=CC=C(C=C1)C1=CC=C(C=C1)C1=CNC(=N1)[C@@H]1CCCN1C(=O)[C@H](NC(=O)N1CC[C@H](C1)NC(=O)OCC1=CC=CC=C1)C1=CC=CC=C1	67.4448	8.96	7.4782	1.4818	YES		1	0.0206	0.1451	0.0323
+	14	CCCC(=O)NC1=CC=C(C=C1)C1=CC=C(C=C1)C1=CNC(=N1)[C@H]1CCCN1C(=O)[C@@H](NC(=O)N1CCCC1)C1=CC=CC=C1	54.8747	6.45	6.1836	0.2664	YES		2	0.0719	0.0059	0.098
+	15	CCCC(=O)NC1=CC=C(C=C1)C1=CC=C(C=C1)C1=CNC(=N1)[C@H]1CCCN1C(=O)[C@@H](NC(=O)N1CC[C@@H](C1)NC(=O)OC)C1=CC=CC=C1	63.5444	6.45	7.0765	-0.6265	YES		3	0.072	0.0878	0.0504
+	21	COC(=O)N[C@H](C(=O)N1CCC[C@@H]1C1=NC=CN1)C1=CC=CC=C1	38.4397	5	4.4909	0.5091	YES		4	0.1465	0.1041	0.5534
+	22	COC(=O)N[C@@H](C(=O)N1CCC[C@H]1C1=NC(=CN1)C1=CC=C(C=C1)C1=CC=CC=C1)C1=CC=CC=C1	48.6379	5.55	5.5412	0.0088	YES		5	0.0871	0.1057	0.0384
+	23	COC1CCN(CC1)C(=O)N[C@H]1CC[C@@H](CC1)C1=CC=C(C=C1)C1=CNC(=N1)[C@H]1CCCN1C(=O)[C@@H](NC(=O)N1CC[C@@H](C1)NC(=O)OCC1=CC=CC=C1)C1=CC=CC=C1	88.1872	9.82	9.6145	0.2055	YES		6	0.0398	0.0001	0.0536
+	28	CC#CCCOC(=O)N[C@H]1CCN(C1)C(=O)N[C@H](C(=O)N1CCC[C@@H]1C1=NC(=CN1)C1=CC=C(C=C1)[C@H]1CC[C@@H](CC1)NC(=O)C1=CN=CC=N1)C1=CC=CC=C1	82.3856	8.47	9.017	-0.547	YES		7	0.0005	0.1505	0.566
+	29	CCC#CCOC(=O)N[C@H]1CCN(C1)C(=O)N[C@H](C(=O)N1CCC[C@@H]1C1=NC(=CN1)C1=CC=C(C=C1)[C@H]1CC[C@@H](CC1)NC(=O)C1=CN=CC=N1)C1=CC=CC=C1	82.3856	9.41	9.017	0.393	YES		8	0.0601	0.1141	0.0991
-	4	CCCC(=O)NC1=CC=C(C=C1)C1=CC=C(C=C1)C1=CNC(=N1)[C@@H]1CCCN1C(=O)[C@H](NC(=O)CCCC1=CC=CC=C1)C1=CC=CC=C1	54.3573	5.89	6.1303	-0.2403	YES		9	0.0005	0.0015	0.5131
-	6	CCCC(=O)NC1=CC=C(C=C1)C1=CC=C(C=C1)C1=CNC(=N1)[C@@H]1CCCN1C(=O)[C@H](NC(=O)CCCNC(=O)OCC1=CC=CC=C1)C1=CC=CC=C1	62.3162	7.25	6.95	0.3	YES		10	0.0033	0.4466	0.3244
-	10	CCCC(=O)NC1=CC=C(C=C1)C1=CC=C(C=C1)C1=CNC(=N1)[C@H]1CCCN1C(=O)[C@@H](NC(=O)N1CCC[C@H](C1)NC(=O)OCC1=CC=CC=C1)C1=CC=CC=C1	68.0932	6.61	7.545	-0.935	YES		Rr2, i.e. average randomized R	0.0502	0.1161	0.2329
-	12	CCCC(=O)NC1=CC=C(C=C1)C1=CC=C(C=C1)C1=CNC(=N1)[C@@H]1CCCN1C(=O)[C@H](NC(=O)N1CC[C@@H](C1)NC(=O)OCC1=CC=CC=C1)C1=CC=CC=C1	66.9043	7.09	7.4225	-0.3325	YES		CRp2=R*sqrt(R2-Rr2) [1]	0.848	0.8057	0.8512
-	16	O=C(CCCNC(=O)OCC1=CC=CC=C1)N[C@@H](C(=O)N1CCC[C@H]1C1=NC(=CN1)C1=CC=C(C=C1)C1=CC=C(NC(=O)C2=CC=CC=C2)C=C1)C1=CC=CC=C1	68.1758	7.47	7.5535	-0.0835	NO
-	17	COCC1=CC=C(C=C1)C(=O)NC1=CC=C(C=C1)C1=CC=C(C=C1)C1=CNC(=N1)[C@@H]1CCCN1C(=O)[C@H](NC(=O)CCCNC(=O)OCC1=CC=CC=C1)C1=CC=CC=C1	72.3311	8.46	7.9815	0.4785	YES		CRp2 should be greater 0.5 [1]
-	20	COC1CCN(CC1)C(=O)NC1=CC=C(C=C1)C1=CC=C(C=C1)C1=CNC(=N1)[C@@H]1CCCN1C(=O)[C@H](NC(=O)N1CC[C@H](C1)NC(=O)OCC1=CC=CC=C1)C1=CC=CC=C1	79.9349	10.41	8.7646	1.6454	YES
-	24	COC1CCC(CC1)C(=O)N[C@H]1CC[C@@H](CC1)C1=CC=C(C=C1)C1=CNC(=N1)[C@H]1CCCN1C(=O)[C@@H](NC(=O)N1CC[C@@H](C1)NC(=O)OCC1=CC=CC=C1)C1=CC=CC=C1	86.7656	9.77	9.4681	0.3019	YES		The range of endpoint:
-	27	CCCCCOC(=O)N[C@H]1CCN(C1)C(=O)N[C@H](C(=O)N1CCC[C@@H]1C1=NC(=CN1)C1=CC=C(C=C1)[C@H]1CC[C@@H](CC1)NC(=O)C1=CN=CC=N1)C1=CC=CC=C1	81.836	9.01	8.9604	0.0496	YES		Min= 5.0 Max= 10.4 Middle= 7.7
-	30	CC#CCOC(=O)N[C@H]1CCN(C1)C(=O)N[C@H](C(=O)N1CCC[C@@H]1C1=NC(=CN1)C1=CC=C(C=C1)[C@H]1CC[C@@H](CC1)NC(=O)C1=CN=CC=N1)C1=CC=CC=C1	81.7371	8.68	8.9502	-0.2702	YES
-	32	CC(C)C#CCOC(=O)N[C@H]1CCN(C1)C(=O)N[C@H](C(=O)N1CCC[C@@H]1C1=NC(=CN1)C1=CC=C(C=C1)[C@H]1CC[C@@H](CC1)NC(=O)C1=CN=CC=N1)C1=CC=CC=C1	84.0138	9.74	9.1847	0.5553	YES		n = 5
-	35	CC(C)(C)C#CCOC(=O)N[C@H]1CCN(C1)C(=O)N[C@H](C(=O)N1CCC[C@@H]1C1=NC(=CN1)C1=CC=C(C=C1)[C@H]1CC[C@@H](CC1)NC(=O)C1=CN=C(CO)C=N1)C1=CC=CC=C1~	88.8264	10.23	9.6804	0.5496	YES		r2 = 0.9756
-	36	COC(=O)N[C@@H](C(C)C)C(=O)N1CCC[C@@H]1C1=NC(=CN1)C1=CC=C(C=C1)C1=CC=C(C=C1)C1=CNC(=N1)[C@@H]1CCCN1C(=O)[C@H](NC(=O)OC)C(C)C	86.2637	10.3	9.4164	0.8836	YES		r02 = 0.9067
#	5	CCCC(=O)NC1=CC=C(C=C1)C1=CC=C(C=C1)C1=CNC(=N1)[C@@H]1CCCN1C(=O)[C@H](NC(=O)CCCCCCC1=CC=CC=C1)C1=CC=CC=C1	56.3027	6.19	6.3306	-0.1406	YES		rr02 = 0.9400
#	11	CCCC(=O)NC1=CC=C(C=C1)C1=CC=C(C=C1)C1=CNC(=N1)[C@H]1CCCN1C(=O)[C@@H](NC(=O)N1CCC[C@@H](C1)NC(=O)OCC1=CC=CC=C1)C1=CC=CC=C1	67.5528	7	7.4893	-0.4893	YES		(r2-r02)/r2 = 0.0706 should be < 0.1 [1]
#	18	COC1CCC(CC1)C(=O)NC1=CC=C(C=C1)C1=CC=C(C=C1)C1=CNC(=N1)[C@@H]1CCCN1C(=O)[C@H](NC(=O)CCCNC(=O)OCC1=CC=CC=C1)C1=CC=CC=C1	73.3848	8.09	8.09	0	YES		(r2-rr02)/r2= 0.0364 should be < 0.1 [1]
#	33	CC(C)(C)C#CCOC(=O)N[C@H]1CCN(C1)C(=O)N[C@H](C(=O)N1CCC[C@@H]1C1=NC(=CN1)C1=CC=C(C=C1)[C@H]1CC[C@@H](CC1)NC(=O)C1=CN=CC=N1)C1=CC=CC=C1	85.1351	9.89	9.3002	0.5898	YES		k = 0.9855 should be 0.85 < k < 1.15 [1]
#	34	CC(C)C#CCOC(=O)N[C@H]1CCN(C1)C(=O)N[C@H](C(=O)N1CCC[C@@H]1C1=NC(=CN1)C1=CC=C(C=C1)[C@H]1CC[C@@H](CC1)NC(=O)C1=CN=C(CO)C=N1)C1=CC=CC=C1	87.7051	9.92	9.5649	0.3551	YES		kk = 1.0127 should be 0.85 < kk < 1.15 [1]
*	7	CCCC(=O)NC1=CC=C(C=C1)C1=CC=C(C=C1)C1=CNC(=N1)[C@H]1CCCN1C(=O)C(NC(=O)C1=CC=CC=C1NC(=O)OCC1=CC=CC=C1)C1=CC=CC=C1	59.0884	6.21	6.6176	-0.4076	YES		Rm2(test) = 0.7196 should be > 0.5 [2]
*	19	COC1CCN(CC1)C(=O)NC1=CC=C(C=C1)C1=CC=C(C=C1)C1=CNC(=N1)[C@@H]1CCCN1C(=O)[C@H](NC(=O)CCCNC(=O)OCC1=CC=CC=C1)C1=CC=CC=C1	73.8176	8.64	8.1346	0.5054	YES
*	25	COC1CCC(CC1)C(=O)N[C@H]1CC[C@@H](CC1)C1=CC=C(C=C1)C1=CNC(=N1)[C@H]1CCCN1C(=O)[C@@H](NC(=O)N1CC[C@@H](C1)NC(=O)OCC1CCCCC1)C1=CC=CC=C1	88.8459	10.41	9.6824	0.7276	YES		n = 5
*	26	O=C(N[C@H]1CCN(C1)C(=O)N[C@H](C(=O)N1CCC[C@@H]1C1=NC(=CN1)C1=CC=C(C=C1)[C@H]1CC[C@@H](CC1)NC(=O)C1=CN=CC=N1)C1=CC=CC=C1)OCC1CCCCC1	81.4667	9.46	8.9224	0.5376	YES		r2 = 0.9756
*	31	CCCC#CCOC(=O)N[C@H]1CCN(C1)C(=O)N[C@H](C(=O)N1CCC[C@@H]1C1=NC(=CN1)C1=CC=C(C=C1)[C@H]1CC[C@@H](CC1)NC(=O)C1=CN=CC=N1)C1=CC=CC=C1	83.034	9.57	9.0838	0.4862	YES		r02 = 0.9400
									rr02 = 0.9067
									(r2-r02)/r2 = 0.0364 should be < 0.1 [1]
									(r2-rr02)/r2= 0.0706 should be < 0.1 [1]
									k = 1.0127 should be 0.85 < k < 1.15 [1]
									kk = 0.9855 should be 0.85 < kk < 1.15 [1]
									R*m2(test) = 0.7916 should be > 0.5 [2]
									Average Rm2 = 0.7556 should be larger 0.5 [3]
									Delta Rm2 = 0.0720 should be lower 0.2 [3]
										n	R2	CCC	IIC	Q2	Q2F1	Q2F2	Q2F3	s	MAE	F
									Training	13	0.8735	0.9325	0.8011	0.8374				0.634	0.498	76
									InvTrain	13	0.8659	0.8715	0.5818	0.8291				0.685	0.51	71
									Calib	5	0.9756	0.9601	0.9877	0.9097	0.9373	0.9351	0.9495	0.428	0.315	120
									Rm2(x,y) calculation for validation set from input file
									n = 5
									r2 = 0.9908
									r02 = 0.8989
									rr02 = 0.9398
									(r2-r02)/r2 = 0.0928 should be < 0.1
									(r2-rr02)/r2= 0.0516 should be < 0.1
									k = 0.9524 should be 0.85 < k < 1.15
									kk = 1.0483 should be 0.85 < kk < 1.15
									Rm2(test) = 0.6903 should be > 0.5
									Rm2(y,x) calculation for validation set from input file
									n = 5
									r2 = 0.9908
									r02 = 0.9398
									rr02 = 0.8989
									(r2-r02)/r2 = 0.0516 should be < 0.1
									(r2-rr02)/r2= 0.0928 should be < 0.1
									k = 1.0483 should be 0.85 < k < 1.15
									kk = 0.9524 should be 0.85 < kk < 1.15
									R*m2(test) = 0.7669 should be > 0.5
									Average Rm2 = 0.7286 should be larger 0.5
									Delta Rm2 = 0.0766 should be lower 0.2
									IIC = 0.7190
									RMSE = 0.6076
									MAE = 0.5329
									CCC = 0.9111
									Y-randomization test = 0.1904
									q2(validation) = 0.9429
									The number of active (not blocked) attributes =120

## Sheet: IICweight = 0.7
Split 3	ID	SMILES	DCW(1,30)	Expr	Calc	Expr-Calc	AD
+	1	COC(=O)N[C@@H](C(=O)N1CCC[C@H]1C1=NC(=CN1)C1=CC=C(C=C1)C1=CC=C(C=C1)C1=CNC(=N1)[C@H]1CCCN1C(=O)[C@@H](NC(=O)OC)C1=CC=CC=C1)C1=CC=CC=C1	80.55103	10.0100	9.7576	0.2524	YES		pEC50 = 0.4196123 (± 0.1952007) + 0.1159264 (± 0.0030352) * DCW(1,30)
+	2	CCCC(=O)NC1=CC=C(C=C1)C1=CC=C(C=C1)C1=CNC(=N1)[C@@H]1CCCN1C(=O)[C@H](NC(=O)OC)C1=CC=CC=C1	48.14161	5.5500	6.0005	-0.4505	YES
+	3	CCCC(=O)NC1=CC=C(C=C1)C1=CC=C(C=C1)C1=CNC(=N1)[C@@H]1CCCN1C(=O)[C@H](NC(=O)C1=CC=CC=C1)C1=CC=CC=C1	49.29043	5.6200	6.1337	-0.5137	YES			Train	InvTrain	Calib
+	8	CCCC(=O)NC1=CC=C(C=C1)C1=CC=C(C=C1)C1=CNC(=N1)[C@@H]1CCCN1C(=O)[C@H](NC(=O)C1=CC(NC(=O)OCC2=CC=CC=C2)=CC=C1)C1=CC=CC=C1	63.01594	7.3600	7.7248	-0.3648	No			13	13	5
+	9	CCCC(=O)NC1=CC=C(C=C1)C1=CC=C(C=C1)C1=CNC(=N1)[C@@H]1CCCN1C(=O)[C@H](NC(=O)C1=CC=C(NC(=O)OCC2=CC=CC=C2)C=C1)C1=CC=CC=C1	61.61756	6.8800	7.5627	-0.6827	No			0.8717	0.8467	0.9514
+	13	CCCC(=O)NC1=CC=C(C=C1)C1=CC=C(C=C1)C1=CNC(=N1)[C@@H]1CCCN1C(=O)[C@H](NC(=O)N1CC[C@H](C1)NC(=O)OCC1=CC=CC=C1)C1=CC=CC=C1	61.18455	8.9600	7.5125	1.4475	YES		1	0.0910	0.0978	0.6360
+	14	CCCC(=O)NC1=CC=C(C=C1)C1=CC=C(C=C1)C1=CNC(=N1)[C@H]1CCCN1C(=O)[C@@H](NC(=O)N1CCCC1)C1=CC=CC=C1	46.34768	6.4500	5.7925	0.6575	YES		2	0.0347	0.0644	0.0177
+	15	CCCC(=O)NC1=CC=C(C=C1)C1=CC=C(C=C1)C1=CNC(=N1)[C@H]1CCCN1C(=O)[C@@H](NC(=O)N1CC[C@@H](C1)NC(=O)OC)C1=CC=CC=C1	58.03972	6.4500	7.1479	-0.6979	YES		3	0.0009	0.1186	0.1071
+	21	COC(=O)N[C@H](C(=O)N1CCC[C@@H]1C1=NC=CN1)C1=CC=CC=C1	35.66064	5.0000	4.5536	0.4464	YES		4	0.0460	0.0423	0.6154
+	22	COC(=O)N[C@@H](C(=O)N1CCC[C@H]1C1=NC(=CN1)C1=CC=C(C=C1)C1=CC=CC=C1)C1=CC=CC=C1	45.19358	5.5500	5.6587	-0.1087	YES		5	0.0065	0.0183	0.0071
+	23	COC1CCN(CC1)C(=O)N[C@H]1CC[C@@H](CC1)C1=CC=C(C=C1)C1=CNC(=N1)[C@H]1CCCN1C(=O)[C@@H](NC(=O)N1CC[C@@H](C1)NC(=O)OCC1=CC=CC=C1)C1=CC=CC=C1	78.90648	9.8200	9.5670	0.2530	YES		6	0.4759	0.0225	0.0499
+	28	CC#CCCOC(=O)N[C@H]1CCN(C1)C(=O)N[C@H](C(=O)N1CCC[C@@H]1C1=NC(=CN1)C1=CC=C(C=C1)[C@H]1CC[C@@H](CC1)NC(=O)C1=CN=CC=N1)C1=CC=CC=C1	74.52624	8.4700	9.0592	-0.5892	YES		7	0.0285	0.3663	0.0001
+	29	CCC#CCOC(=O)N[C@H]1CCN(C1)C(=O)N[C@H](C(=O)N1CCC[C@@H]1C1=NC(=CN1)C1=CC=C(C=C1)[C@H]1CC[C@@H](CC1)NC(=O)C1=CN=CC=N1)C1=CC=CC=C1	74.52624	9.4100	9.0592	0.3508	YES		8	0.0102	0.0122	0.3046
-	4	CCCC(=O)NC1=CC=C(C=C1)C1=CC=C(C=C1)C1=CNC(=N1)[C@@H]1CCCN1C(=O)[C@H](NC(=O)CCCC1=CC=CC=C1)C1=CC=CC=C1	49.65073	5.8900	6.1754	-0.2854	YES		9	0.2340	0.2172	0.7306
-	6	CCCC(=O)NC1=CC=C(C=C1)C1=CC=C(C=C1)C1=CNC(=N1)[C@@H]1CCCN1C(=O)[C@H](NC(=O)CCCNC(=O)OCC1=CC=CC=C1)C1=CC=CC=C1	56.46815	7.2500	6.9658	0.2842	YES		10	0.0001	0.0382	0.5942
-	10	CCCC(=O)NC1=CC=C(C=C1)C1=CC=C(C=C1)C1=CNC(=N1)[C@H]1CCCN1C(=O)[C@@H](NC(=O)N1CCC[C@H](C1)NC(=O)OCC1=CC=CC=C1)C1=CC=CC=C1	61.47504	6.6100	7.5462	-0.9362	YES		Rr2, i.e. average randomized R	0.0928	0.0998	0.3063
-	12	CCCC(=O)NC1=CC=C(C=C1)C1=CC=C(C=C1)C1=CNC(=N1)[C@@H]1CCCN1C(=O)[C@H](NC(=O)N1CC[C@@H](C1)NC(=O)OCC1=CC=CC=C1)C1=CC=CC=C1	61.69037	7.0900	7.5712	-0.4812	YES		CRp2=R*sqrt(R2-Rr2) [1]	0.8240	0.7953	0.7834
-	16	O=C(CCCNC(=O)OCC1=CC=CC=C1)N[C@@H](C(=O)N1CCC[C@H]1C1=NC(=CN1)C1=CC=C(C=C1)C1=CC=C(NC(=O)C2=CC=CC=C2)C=C1)C1=CC=CC=C1	60.41431	7.4700	7.4232	0.0468	No
-	17	COCC1=CC=C(C=C1)C(=O)NC1=CC=C(C=C1)C1=CC=C(C=C1)C1=CNC(=N1)[C@@H]1CCCN1C(=O)[C@H](NC(=O)CCCNC(=O)OCC1=CC=CC=C1)C1=CC=CC=C1	66.64159	8.4600	8.1451	0.3149	YES		CRp2 should be greater 0.5 [1]
-	20	COC1CCN(CC1)C(=O)NC1=CC=C(C=C1)C1=CC=C(C=C1)C1=CNC(=N1)[C@@H]1CCCN1C(=O)[C@H](NC(=O)N1CC[C@H](C1)NC(=O)OCC1=CC=CC=C1)C1=CC=CC=C1	71.49149	10.4100	8.7074	1.7026	YES
-	24	COC1CCC(CC1)C(=O)N[C@H]1CC[C@@H](CC1)C1=CC=C(C=C1)C1=CNC(=N1)[C@H]1CCCN1C(=O)[C@@H](NC(=O)N1CC[C@@H](C1)NC(=O)OCC1=CC=CC=C1)C1=CC=CC=C1	78.29717	9.7700	9.4963	0.2737	YES		The range of endpoint:
-	27	CCCCCOC(=O)N[C@H]1CCN(C1)C(=O)N[C@H](C(=O)N1CCC[C@@H]1C1=NC(=CN1)C1=CC=C(C=C1)[C@H]1CC[C@@H](CC1)NC(=O)C1=CN=CC=N1)C1=CC=CC=C1	73.05545	9.0100	8.8887	0.1213	YES		Min= 5.0 Max= 10.4 Middle= 7.7
-	30	CC#CCOC(=O)N[C@H]1CCN(C1)C(=O)N[C@H](C(=O)N1CCC[C@@H]1C1=NC(=CN1)C1=CC=C(C=C1)[C@H]1CC[C@@H](CC1)NC(=O)C1=CN=CC=N1)C1=CC=CC=C1	74.23575	8.6800	9.0255	-0.3455	YES
-	32	CC(C)C#CCOC(=O)N[C@H]1CCN(C1)C(=O)N[C@H](C(=O)N1CCC[C@@H]1C1=NC(=CN1)C1=CC=C(C=C1)[C@H]1CC[C@@H](CC1)NC(=O)C1=CN=CC=N1)C1=CC=CC=C1	75.18779	9.7400	9.1359	0.6041	YES		n = 5
-	35	CC(C)(C)C#CCOC(=O)N[C@H]1CCN(C1)C(=O)N[C@H](C(=O)N1CCC[C@@H]1C1=NC(=CN1)C1=CC=C(C=C1)[C@H]1CC[C@@H](CC1)NC(=O)C1=CN=C(CO)C=N1)C1=CC=CC=C1~	79.51242	10.2300	9.6372	0.5928	YES		r2 = 0.9514
-	36	COC(=O)N[C@@H](C(C)C)C(=O)N1CCC[C@@H]1C1=NC(=CN1)C1=CC=C(C=C1)C1=CC=C(C=C1)C1=CNC(=N1)[C@@H]1CCCN1C(=O)[C@H](NC(=O)OC)C(C)C	75.97487	10.3000	9.2271	1.0729	YES		r02 = 0.8707
#	5	CCCC(=O)NC1=CC=C(C=C1)C1=CC=C(C=C1)C1=CNC(=N1)[C@@H]1CCCN1C(=O)[C@H](NC(=O)CCCCCCC1=CC=CC=C1)C1=CC=CC=C1	50.52221	6.1900	6.2765	-0.0865	YES		rr02 = 0.9181
#	11	CCCC(=O)NC1=CC=C(C=C1)C1=CC=C(C=C1)C1=CNC(=N1)[C@H]1CCCN1C(=O)[C@@H](NC(=O)N1CCC[C@@H](C1)NC(=O)OCC1=CC=CC=C1)C1=CC=CC=C1	61.98086	7.0000	7.6048	-0.6048	YES		(r2-r02)/r2 = 0.0848 should be < 0.1 [1]
#	18	COC1CCC(CC1)C(=O)NC1=CC=C(C=C1)C1=CC=C(C=C1)C1=CNC(=N1)[C@@H]1CCCN1C(=O)[C@H](NC(=O)CCCNC(=O)OCC1=CC=CC=C1)C1=CC=CC=C1	66.16578	8.0900	8.0900	0.0000	YES		(r2-rr02)/r2= 0.0350 should be < 0.1 [1]
#	33	CC(C)(C)C#CCOC(=O)N[C@H]1CCN(C1)C(=O)N[C@H](C(=O)N1CCC[C@@H]1C1=NC(=CN1)C1=CC=C(C=C1)[C@H]1CC[C@@H](CC1)NC(=O)C1=CN=CC=N1)C1=CC=CC=C1	75.54989	9.8900	9.1778	0.7122	YES		k = 0.9843 should be 0.85 < k < 1.15 [1]
#	34	CC(C)C#CCOC(=O)N[C@H]1CCN(C1)C(=O)N[C@H](C(=O)N1CCC[C@@H]1C1=NC(=CN1)C1=CC=C(C=C1)[C@H]1CC[C@@H](CC1)NC(=O)C1=CN=C(CO)C=N1)C1=CC=CC=C1	79.15032	9.9200	9.5952	0.3248	YES		kk = 1.0133 should be 0.85 < kk < 1.15 [1]
*	7	CCCC(=O)NC1=CC=C(C=C1)C1=CC=C(C=C1)C1=CNC(=N1)[C@H]1CCCN1C(=O)C(NC(=O)C1=CC=CC=C1NC(=O)OCC1=CC=CC=C1)C1=CC=CC=C1	53.98805	6.2100	6.6783	-0.4683	YES		Rm2(test) = 0.6812 should be > 0.5 [2]
*	19	COC1CCN(CC1)C(=O)NC1=CC=C(C=C1)C1=CC=C(C=C1)C1=CNC(=N1)[C@@H]1CCCN1C(=O)[C@H](NC(=O)CCCNC(=O)OCC1=CC=CC=C1)C1=CC=CC=C1	66.33319	8.6400	8.1094	0.5306	YES
*	25	COC1CCC(CC1)C(=O)N[C@H]1CC[C@@H](CC1)C1=CC=C(C=C1)C1=CNC(=N1)[C@H]1CCCN1C(=O)[C@@H](NC(=O)N1CC[C@@H](C1)NC(=O)OCC1CCCCC1)C1=CC=CC=C1	76.88438	10.4100	9.3325	1.0775	YES		n = 5
*	26	O=C(N[C@H]1CCN(C1)C(=O)N[C@H](C(=O)N1CCC[C@@H]1C1=NC(=CN1)C1=CC=C(C=C1)[C@H]1CC[C@@H](CC1)NC(=O)C1=CN=CC=N1)C1=CC=CC=C1)OCC1CCCCC1	72.02235	9.4600	8.7689	0.6911	YES		r2 = 0.9514
*	31	CCCC#CCOC(=O)N[C@H]1CCN(C1)C(=O)N[C@H](C(=O)N1CCC[C@@H]1C1=NC(=CN1)C1=CC=C(C=C1)[C@H]1CC[C@@H](CC1)NC(=O)C1=CN=CC=N1)C1=CC=CC=C1	74.81674	9.5700	9.0928	0.4772	YES		r02 = 0.9181
									rr02 = 0.8707
									(r2-r02)/r2 = 0.0350 should be < 0.1 [1]
									(r2-rr02)/r2= 0.0848 should be < 0.1 [1]
									k = 1.0133 should be 0.85 < k < 1.15 [1]
									kk = 0.9843 should be 0.85 < kk < 1.15 [1]
									R*m2(test) = 0.7778 should be > 0.5 [2]
									Average Rm2 = 0.7295 should be larger 0.5 [3]
									Delta Rm2 = 0.0967 should be lower 0.2 [3]
										n	R2	CCC	IIC	Q2	Q2F1	Q2F2	Q2F3	s	MAE	F
									Training	13	0.8717	0.9314	0.8003	0.8351				0.638	0.524	75
									InvTrain	13	0.8467	0.8524	0.8459	0.8039				0.727	0.543	61
									Calib	5	0.9514	0.9461	0.9754	0.8276	0.9157	0.9128	0.9321	0.496	0.346	59
									Rm2(x,y) calculation for validation set from input file
									n = 5
									r2 = 0.9822
									r02 = 0.7934
									rr02 = 0.8978
									(r2-r02)/r2 = 0.1922 should be < 0.1
									(r2-rr02)/r2= 0.0859 should be < 0.1
									k = 0.9404 should be 0.85 < k < 1.15
									kk = 1.0606 should be 0.85 < kk < 1.15
									Rm2(test) = 0.5554 should be > 0.5
									Rm2(y,x) calculation for validation set from input file
									n = 5
									r2 = 0.9822
									r02 = 0.8978
									rr02 = 0.7934
									(r2-r02)/r2 = 0.0859 should be < 0.1
									(r2-rr02)/r2= 0.1922 should be < 0.1
									k = 1.0606 should be 0.85 < k < 1.15
									kk = 0.9404 should be 0.85 < kk < 1.15
									R*m2(test) = 0.6969 should be > 0.5
									Average Rm2 = 0.6262 should be larger 0.5
									Delta Rm2 = 0.1414 should be lower 0.2
									IIC = 0.6686
									RMSE = 0.7693
									MAE = 0.6489
									CCC = 0.8515
									Y-randomization test = 0.1985
									q2(validation) = 0.9387
									The number of active (not blocked) attributes =125

## Sheet: IICweight = 0.9
Split 3	ID	SMILES	DCW(1,30)	Expr	Calc	Expr-Calc	AD
+	1	COC(=O)N[C@@H](C(=O)N1CCC[C@H]1C1=NC(=CN1)C1=CC=C(C=C1)C1=CC=C(C=C1)C1=CNC(=N1)[C@H]1CCCN1C(=O)[C@@H](NC(=O)OC)C1=CC=CC=C1)C1=CC=CC=C1	95.73251	10.0100	9.3912	0.6188	YES		pEC50 = 0.3733674 (± 0.6196503) + 0.0941983 (± 0.0077934) * DCW(1,30)
+	2	CCCC(=O)NC1=CC=C(C=C1)C1=CC=C(C=C1)C1=CNC(=N1)[C@@H]1CCCN1C(=O)[C@H](NC(=O)OC)C1=CC=CC=C1	61.44851	5.5500	6.1617	-0.6117	YES
+	3	CCCC(=O)NC1=CC=C(C=C1)C1=CC=C(C=C1)C1=CNC(=N1)[C@@H]1CCCN1C(=O)[C@H](NC(=O)C1=CC=CC=C1)C1=CC=CC=C1	67.22136	5.6200	6.7055	-1.0855	YES			Train	InvTrain	Calib
+	8	CCCC(=O)NC1=CC=C(C=C1)C1=CC=C(C=C1)C1=CNC(=N1)[C@@H]1CCCN1C(=O)[C@H](NC(=O)C1=CC(NC(=O)OCC2=CC=CC=C2)=CC=C1)C1=CC=CC=C1	80.68241	7.3600	7.9735	-0.6135	No			13	13	5
+	9	CCCC(=O)NC1=CC=C(C=C1)C1=CC=C(C=C1)C1=CNC(=N1)[C@@H]1CCCN1C(=O)[C@H](NC(=O)C1=CC=C(NC(=O)OCC2=CC=CC=C2)C=C1)C1=CC=CC=C1	80.82028	6.8800	7.9865	-1.1065	No			0.7916	0.8731	0.9798
+	13	CCCC(=O)NC1=CC=C(C=C1)C1=CC=C(C=C1)C1=CNC(=N1)[C@@H]1CCCN1C(=O)[C@H](NC(=O)N1CC[C@H](C1)NC(=O)OCC1=CC=CC=C1)C1=CC=CC=C1	78.16424	8.9600	7.7363	1.2237	YES		1	0.1103	0.1410	0.0640
+	14	CCCC(=O)NC1=CC=C(C=C1)C1=CC=C(C=C1)C1=CNC(=N1)[C@H]1CCCN1C(=O)[C@@H](NC(=O)N1CCCC1)C1=CC=CC=C1	63.64666	6.4500	6.3688	0.0812	YES		2	0.0200	0.0186	0.0175
+	15	CCCC(=O)NC1=CC=C(C=C1)C1=CC=C(C=C1)C1=CNC(=N1)[C@H]1CCCN1C(=O)[C@@H](NC(=O)N1CC[C@@H](C1)NC(=O)OC)C1=CC=CC=C1	71.87460	6.4500	7.1438	-0.6938	YES		3	0.1098	0.0274	0.0028
+	21	COC(=O)N[C@H](C(=O)N1CCC[C@@H]1C1=NC=CN1)C1=CC=CC=C1	36.61392	5.0000	3.8223	1.1777	YES		4	0.1093	0.0054	0.0009
+	22	COC(=O)N[C@@H](C(=O)N1CCC[C@H]1C1=NC(=CN1)C1=CC=C(C=C1)C1=CC=CC=C1)C1=CC=CC=C1	56.16557	5.5500	5.6641	-0.1141	YES		5	0.0047	0.0340	0.4380
+	23	COC1CCN(CC1)C(=O)N[C@H]1CC[C@@H](CC1)C1=CC=C(C=C1)C1=CNC(=N1)[C@H]1CCCN1C(=O)[C@@H](NC(=O)N1CC[C@@H](C1)NC(=O)OCC1=CC=CC=C1)C1=CC=CC=C1	92.88202	9.8200	9.1227	0.6973	YES		6	0.0029	0.0356	0.4070
+	28	CC#CCCOC(=O)N[C@H]1CCN(C1)C(=O)N[C@H](C(=O)N1CCC[C@@H]1C1=NC(=CN1)C1=CC=C(C=C1)[C@H]1CC[C@@H](CC1)NC(=O)C1=CN=CC=N1)C1=CC=CC=C1	88.67876	8.4700	8.7268	-0.2568	YES		7	0.0000	0.0366	0.3596
+	29	CCC#CCOC(=O)N[C@H]1CCN(C1)C(=O)N[C@H](C(=O)N1CCC[C@@H]1C1=NC(=CN1)C1=CC=C(C=C1)[C@H]1CC[C@@H](CC1)NC(=O)C1=CN=CC=N1)C1=CC=CC=C1	88.67876	9.4100	8.7268	0.6832	YES		8	0.2440	0.0792	0.5866
-	4	CCCC(=O)NC1=CC=C(C=C1)C1=CC=C(C=C1)C1=CNC(=N1)[C@@H]1CCCN1C(=O)[C@H](NC(=O)CCCC1=CC=CC=C1)C1=CC=CC=C1	68.37522	5.8900	6.8142	-0.9242	YES		9	0.2261	0.0594	0.1893
-	6	CCCC(=O)NC1=CC=C(C=C1)C1=CC=C(C=C1)C1=CNC(=N1)[C@@H]1CCCN1C(=O)[C@H](NC(=O)CCCNC(=O)OCC1=CC=CC=C1)C1=CC=CC=C1	74.85861	7.2500	7.4249	-0.1749	YES		10	0.1505	0.2050	0.2651
-	10	CCCC(=O)NC1=CC=C(C=C1)C1=CC=C(C=C1)C1=CNC(=N1)[C@H]1CCCN1C(=O)[C@@H](NC(=O)N1CCC[C@H](C1)NC(=O)OCC1=CC=CC=C1)C1=CC=CC=C1	78.61302	6.6100	7.7786	-1.1686	YES		Rr2, i.e. average randomized R	0.0978	0.0642	0.2331
-	12	CCCC(=O)NC1=CC=C(C=C1)C1=CC=C(C=C1)C1=CNC(=N1)[C@@H]1CCCN1C(=O)[C@H](NC(=O)N1CC[C@@H](C1)NC(=O)OCC1=CC=CC=C1)C1=CC=CC=C1	78.49966	7.0900	7.7679	-0.6779	YES		CRp2=R*sqrt(R2-Rr2) [1]	0.7411	0.8404	0.8553
-	16	O=C(CCCNC(=O)OCC1=CC=CC=C1)N[C@@H](C(=O)N1CCC[C@H]1C1=NC(=CN1)C1=CC=C(C=C1)C1=CC=C(NC(=O)C2=CC=CC=C2)C=C1)C1=CC=CC=C1	81.91796	7.4700	8.0899	-0.6199	No
-	17	COCC1=CC=C(C=C1)C(=O)NC1=CC=C(C=C1)C1=CC=C(C=C1)C1=CNC(=N1)[C@@H]1CCCN1C(=O)[C@H](NC(=O)CCCNC(=O)OCC1=CC=CC=C1)C1=CC=CC=C1	85.60743	8.4600	8.4374	0.0226	YES		CRp2 should be greater 0.5 [1]
-	20	COC1CCN(CC1)C(=O)NC1=CC=C(C=C1)C1=CC=C(C=C1)C1=CNC(=N1)[C@@H]1CCCN1C(=O)[C@H](NC(=O)N1CC[C@H](C1)NC(=O)OCC1=CC=CC=C1)C1=CC=CC=C1	89.63885	10.4100	8.8172	1.5928	YES
-	24	COC1CCC(CC1)C(=O)N[C@H]1CC[C@@H](CC1)C1=CC=C(C=C1)C1=CNC(=N1)[C@H]1CCCN1C(=O)[C@@H](NC(=O)N1CC[C@@H](C1)NC(=O)OCC1=CC=CC=C1)C1=CC=CC=C1	90.37412	9.7700	8.8865	0.8835	YES		The range of endpoint:
-	27	CCCCCOC(=O)N[C@H]1CCN(C1)C(=O)N[C@H](C(=O)N1CCC[C@@H]1C1=NC(=CN1)C1=CC=C(C=C1)[C@H]1CC[C@@H](CC1)NC(=O)C1=CN=CC=N1)C1=CC=CC=C1	88.29309	9.0100	8.6904	0.3196	YES		Min= 5.0 Max= 10.4 Middle= 7.7
-	30	CC#CCOC(=O)N[C@H]1CCN(C1)C(=O)N[C@H](C(=O)N1CCC[C@@H]1C1=NC(=CN1)C1=CC=C(C=C1)[C@H]1CC[C@@H](CC1)NC(=O)C1=CN=CC=N1)C1=CC=CC=C1	88.22998	8.6800	8.6845	-0.0045	YES
-	32	CC(C)C#CCOC(=O)N[C@H]1CCN(C1)C(=O)N[C@H](C(=O)N1CCC[C@@H]1C1=NC(=CN1)C1=CC=C(C=C1)[C@H]1CC[C@@H](CC1)NC(=O)C1=CN=CC=N1)C1=CC=CC=C1	91.88306	9.7400	9.0286	0.7114	YES		n = 5
-	35	CC(C)(C)C#CCOC(=O)N[C@H]1CCN(C1)C(=O)N[C@H](C(=O)N1CCC[C@@H]1C1=NC(=CN1)C1=CC=C(C=C1)[C@H]1CC[C@@H](CC1)NC(=O)C1=CN=C(CO)C=N1)C1=CC=CC=C1~	98.17068	10.2300	9.6209	0.6091	YES		r2 = 0.9798
-	36	COC(=O)N[C@@H](C(C)C)C(=O)N1CCC[C@@H]1C1=NC(=CN1)C1=CC=C(C=C1)C1=CC=C(C=C1)C1=CNC(=N1)[C@@H]1CCCN1C(=O)[C@H](NC(=O)OC)C(C)C	91.23681	10.3000	8.9677	1.3323	YES		r02 = 0.5389
#	5	CCCC(=O)NC1=CC=C(C=C1)C1=CC=C(C=C1)C1=CNC(=N1)[C@@H]1CCCN1C(=O)[C@H](NC(=O)CCCCCCC1=CC=CC=C1)C1=CC=CC=C1	69.72157	6.1900	6.9410	-0.7510	YES		rr02 = 0.8301
#	11	CCCC(=O)NC1=CC=C(C=C1)C1=CC=C(C=C1)C1=CNC(=N1)[C@H]1CCCN1C(=O)[C@@H](NC(=O)N1CCC[C@@H](C1)NC(=O)OCC1=CC=CC=C1)C1=CC=CC=C1	78.94844	7.0000	7.8102	-0.8102	YES		(r2-r02)/r2 = 0.4500 should be < 0.1 [1]
#	18	COC1CCC(CC1)C(=O)NC1=CC=C(C=C1)C1=CC=C(C=C1)C1=CNC(=N1)[C@@H]1CCCN1C(=O)[C@H](NC(=O)CCCNC(=O)OCC1=CC=CC=C1)C1=CC=CC=C1	83.82534	8.0900	8.2696	-0.1796	YES		(r2-rr02)/r2= 0.1527 should be < 0.1 [1]
#	33	CC(C)(C)C#CCOC(=O)N[C@H]1CCN(C1)C(=O)N[C@H](C(=O)N1CCC[C@@H]1C1=NC(=CN1)C1=CC=C(C=C1)[C@H]1CC[C@@H](CC1)NC(=O)C1=CN=CC=N1)C1=CC=CC=C1	94.17907	9.8900	9.2449	0.6451	YES		k = 1.0008 should be 0.85 < k < 1.15 [1]
#	34	CC(C)C#CCOC(=O)N[C@H]1CCN(C1)C(=O)N[C@H](C(=O)N1CCC[C@@H]1C1=NC(=CN1)C1=CC=C(C=C1)[C@H]1CC[C@@H](CC1)NC(=O)C1=CN=C(CO)C=N1)C1=CC=CC=C1	95.87467	9.9200	9.4046	0.5154	YES		kk = 0.9937 should be 0.85 < kk < 1.15 [1]
*	7	CCCC(=O)NC1=CC=C(C=C1)C1=CC=C(C=C1)C1=CNC(=N1)[C@H]1CCCN1C(=O)C(NC(=O)C1=CC=CC=C1NC(=O)OCC1=CC=CC=C1)C1=CC=CC=C1	78.07119	6.2100	7.7275	-1.5175	YES		Rm2(test) = 0.3292 should be > 0.5 [2]
*	19	COC1CCN(CC1)C(=O)NC1=CC=C(C=C1)C1=CC=C(C=C1)C1=CNC(=N1)[C@@H]1CCCN1C(=O)[C@H](NC(=O)CCCNC(=O)OCC1=CC=CC=C1)C1=CC=CC=C1	82.58020	8.6400	8.1523	0.4877	YES
*	25	COC1CCC(CC1)C(=O)N[C@H]1CC[C@@H](CC1)C1=CC=C(C=C1)C1=CNC(=N1)[C@H]1CCCN1C(=O)[C@@H](NC(=O)N1CC[C@@H](C1)NC(=O)OCC1CCCCC1)C1=CC=CC=C1	88.91707	10.4100	8.7492	1.6608	YES		n = 5
*	26	O=C(N[C@H]1CCN(C1)C(=O)N[C@H](C(=O)N1CCC[C@@H]1C1=NC(=CN1)C1=CC=C(C=C1)[C@H]1CC[C@@H](CC1)NC(=O)C1=CN=CC=N1)C1=CC=CC=C1)OCC1CCCCC1	91.15943	9.4600	8.9604	0.4996	YES		r2 = 0.9798
*	31	CCCC#CCOC(=O)N[C@H]1CCN(C1)C(=O)N[C@H](C(=O)N1CCC[C@@H]1C1=NC(=CN1)C1=CC=C(C=C1)[C@H]1CC[C@@H](CC1)NC(=O)C1=CN=CC=N1)C1=CC=CC=C1	89.12754	9.5700	8.7690	0.8010	YES		r02 = 0.8301
									rr02 = 0.5389
									(r2-r02)/r2 = 0.1527 should be < 0.1 [1]
									(r2-rr02)/r2= 0.4500 should be < 0.1 [1]
									k = 0.9937 should be 0.85 < k < 1.15 [1]
									kk = 1.0008 should be 0.85 < kk < 1.15 [1]
									R*m2(test) = 0.6008 should be > 0.5 [2]
									Average Rm2 = 0.4650 should be larger 0.5 [3]
									Delta Rm2 = 0.2715 should be lower 0.2 [3]
										n	R2	CCC	IIC	Q2	Q2F1	Q2F2	Q2F3	s	MAE	F
									Training	13	0.7916	0.8837	0.7626	0.6431				0.813	0.690	42
									InvTrain	13	0.8731	0.7434	0.7113	0.8222				0.874	0.695	76
									Calib	5	0.9798	0.8757	0.9898	0.9253	0.8345	0.8289	0.8668	0.695	0.580	145
									Rm2(x,y) calculation for validation set from input file
									n = 5
									r2 = 0.8086
									r02 = -3.4366
									rr02 = 0.4910
									(r2-r02)/r2 = 5.2500 should be < 0.1
									(r2-rr02)/r2= 0.3928 should be < 0.1
									k = 0.9392 should be 0.85 < k < 1.15
									kk = 1.0508 should be 0.85 < kk < 1.15
									Rm2(test) = -0.8574 should be > 0.5
									Rm2(y,x) calculation for validation set from input file
									n = 5
									r2 = 0.8086
									r02 = 0.4910
									rr02 = -3.4366
									(r2-r02)/r2 = 0.3928 should be < 0.1
									(r2-rr02)/r2= 5.2500 should be < 0.1
									k = 1.0508 should be 0.85 < k < 1.15
									kk = 0.9392 should be 0.85 < kk < 1.15
									R*m2(test) = 0.3529 should be > 0.5
									Average Rm2 =-0.2523 should be larger 0.5
									Delta Rm2 = 1.2103 should be lower 0.2
									IIC = 0.5109
									RMSE = 1.2440
									MAE = 0.9933
									CCC = 0.4903
									Y-randomization test = 0.1977
									q2(validation) = 0.2328
									The number of active (not blocked) attributes =125
