# Supplementary material for: Monte Carlo Method and GA-MLR-Based QSAR Modeling of NS5A Inhibitors against the Hepatitis C Virus
Source: Molecules. 2022 Apr 23;27(9):2729. doi: 10.3390/molecules27092729 (PMC9099611; doi:10.3390/molecules27092729)
Supplement: Supplementary file 1 [file molecules-27-02729-s001.zip › SPLIT 4.xlsx]

## Sheet: Split 4 
Compound	Split 4	MOLECULE ID	SMILES	Expr pEC50
1	+	M101285298	COC(=O)N[C@@H](C(=O)N1CCC[C@H]1C1=NC(=CN1)C1=CC=C(C=C1)C1=CC=C(C=C1)C1=CNC(=N1)[C@H]1CCCN1C(=O)[C@@H](NC(=O)OC)C1=CC=CC=C1)C1=CC=CC=C1	10.01
2	*	M101285299	CCCC(=O)NC1=CC=C(C=C1)C1=CC=C(C=C1)C1=CNC(=N1)[C@@H]1CCCN1C(=O)[C@H](NC(=O)OC)C1=CC=CC=C1	5.55
3	-	M101285300	CCCC(=O)NC1=CC=C(C=C1)C1=CC=C(C=C1)C1=CNC(=N1)[C@@H]1CCCN1C(=O)[C@H](NC(=O)C1=CC=CC=C1)C1=CC=CC=C1	5.62
4	#	M101285301	CCCC(=O)NC1=CC=C(C=C1)C1=CC=C(C=C1)C1=CNC(=N1)[C@@H]1CCCN1C(=O)[C@H](NC(=O)CCCC1=CC=CC=C1)C1=CC=CC=C1	5.89
5	-	M101285302	CCCC(=O)NC1=CC=C(C=C1)C1=CC=C(C=C1)C1=CNC(=N1)[C@@H]1CCCN1C(=O)[C@H](NC(=O)CCCCCCC1=CC=CC=C1)C1=CC=CC=C1	6.19
6	-	M101285303	CCCC(=O)NC1=CC=C(C=C1)C1=CC=C(C=C1)C1=CNC(=N1)[C@@H]1CCCN1C(=O)[C@H](NC(=O)CCCNC(=O)OCC1=CC=CC=C1)C1=CC=CC=C1	7.25
7	-	M101285304	CCCC(=O)NC1=CC=C(C=C1)C1=CC=C(C=C1)C1=CNC(=N1)[C@H]1CCCN1C(=O)C(NC(=O)C1=CC=CC=C1NC(=O)OCC1=CC=CC=C1)C1=CC=CC=C1	6.21
8	+	M101285305	CCCC(=O)NC1=CC=C(C=C1)C1=CC=C(C=C1)C1=CNC(=N1)[C@@H]1CCCN1C(=O)[C@H](NC(=O)C1=CC(NC(=O)OCC2=CC=CC=C2)=CC=C1)C1=CC=CC=C1	7.36
9	-	M101285306	CCCC(=O)NC1=CC=C(C=C1)C1=CC=C(C=C1)C1=CNC(=N1)[C@@H]1CCCN1C(=O)[C@H](NC(=O)C1=CC=C(NC(=O)OCC2=CC=CC=C2)C=C1)C1=CC=CC=C1	6.88
10	#	M101285307	CCCC(=O)NC1=CC=C(C=C1)C1=CC=C(C=C1)C1=CNC(=N1)[C@H]1CCCN1C(=O)[C@@H](NC(=O)N1CCC[C@H](C1)NC(=O)OCC1=CC=CC=C1)C1=CC=CC=C1	6.61
11	+	M101285308	CCCC(=O)NC1=CC=C(C=C1)C1=CC=C(C=C1)C1=CNC(=N1)[C@H]1CCCN1C(=O)[C@@H](NC(=O)N1CCC[C@@H](C1)NC(=O)OCC1=CC=CC=C1)C1=CC=CC=C1	7
12	+	M101285309	CCCC(=O)NC1=CC=C(C=C1)C1=CC=C(C=C1)C1=CNC(=N1)[C@@H]1CCCN1C(=O)[C@H](NC(=O)N1CC[C@@H](C1)NC(=O)OCC1=CC=CC=C1)C1=CC=CC=C1	7.09
13	-	M101285310	CCCC(=O)NC1=CC=C(C=C1)C1=CC=C(C=C1)C1=CNC(=N1)[C@@H]1CCCN1C(=O)[C@H](NC(=O)N1CC[C@H](C1)NC(=O)OCC1=CC=CC=C1)C1=CC=CC=C1	8.96
14	+	M101285311	CCCC(=O)NC1=CC=C(C=C1)C1=CC=C(C=C1)C1=CNC(=N1)[C@H]1CCCN1C(=O)[C@@H](NC(=O)N1CCCC1)C1=CC=CC=C1	6.45
15	-	M101285312	CCCC(=O)NC1=CC=C(C=C1)C1=CC=C(C=C1)C1=CNC(=N1)[C@H]1CCCN1C(=O)[C@@H](NC(=O)N1CC[C@@H](C1)NC(=O)OC)C1=CC=CC=C1	6.45
16	+	M101285313	O=C(CCCNC(=O)OCC1=CC=CC=C1)N[C@@H](C(=O)N1CCC[C@H]1C1=NC(=CN1)C1=CC=C(C=C1)C1=CC=C(NC(=O)C2=CC=CC=C2)C=C1)C1=CC=CC=C1	7.47
17	-	M101285314	COCC1=CC=C(C=C1)C(=O)NC1=CC=C(C=C1)C1=CC=C(C=C1)C1=CNC(=N1)[C@@H]1CCCN1C(=O)[C@H](NC(=O)CCCNC(=O)OCC1=CC=CC=C1)C1=CC=CC=C1	8.46
18	+	M101285315	COC1CCC(CC1)C(=O)NC1=CC=C(C=C1)C1=CC=C(C=C1)C1=CNC(=N1)[C@@H]1CCCN1C(=O)[C@H](NC(=O)CCCNC(=O)OCC1=CC=CC=C1)C1=CC=CC=C1	8.09
19	-	M101285316	COC1CCN(CC1)C(=O)NC1=CC=C(C=C1)C1=CC=C(C=C1)C1=CNC(=N1)[C@@H]1CCCN1C(=O)[C@H](NC(=O)CCCNC(=O)OCC1=CC=CC=C1)C1=CC=CC=C1	8.64
20	*	M101285317	COC1CCN(CC1)C(=O)NC1=CC=C(C=C1)C1=CC=C(C=C1)C1=CNC(=N1)[C@@H]1CCCN1C(=O)[C@H](NC(=O)N1CC[C@H](C1)NC(=O)OCC1=CC=CC=C1)C1=CC=CC=C1	10.41
21	-	M101285318	COC(=O)N[C@H](C(=O)N1CCC[C@@H]1C1=NC=CN1)C1=CC=CC=C1	5
22	+	M101285319	COC(=O)N[C@@H](C(=O)N1CCC[C@H]1C1=NC(=CN1)C1=CC=C(C=C1)C1=CC=CC=C1)C1=CC=CC=C1	5.55
23	-	M101285320	COC1CCN(CC1)C(=O)N[C@H]1CC[C@@H](CC1)C1=CC=C(C=C1)C1=CNC(=N1)[C@H]1CCCN1C(=O)[C@@H](NC(=O)N1CC[C@@H](C1)NC(=O)OCC1=CC=CC=C1)C1=CC=CC=C1	9.82
24	+	M101285321	COC1CCC(CC1)C(=O)N[C@H]1CC[C@@H](CC1)C1=CC=C(C=C1)C1=CNC(=N1)[C@H]1CCCN1C(=O)[C@@H](NC(=O)N1CC[C@@H](C1)NC(=O)OCC1=CC=CC=C1)C1=CC=CC=C1	9.77
25	+	M101285322	COC1CCC(CC1)C(=O)N[C@H]1CC[C@@H](CC1)C1=CC=C(C=C1)C1=CNC(=N1)[C@H]1CCCN1C(=O)[C@@H](NC(=O)N1CC[C@@H](C1)NC(=O)OCC1CCCCC1)C1=CC=CC=C1	10.41
26	-	M101285323	O=C(N[C@H]1CCN(C1)C(=O)N[C@H](C(=O)N1CCC[C@@H]1C1=NC(=CN1)C1=CC=C(C=C1)[C@H]1CC[C@@H](CC1)NC(=O)C1=CN=CC=N1)C1=CC=CC=C1)OCC1CCCCC1	9.46
27	+	M101285324	CCCCCOC(=O)N[C@H]1CCN(C1)C(=O)N[C@H](C(=O)N1CCC[C@@H]1C1=NC(=CN1)C1=CC=C(C=C1)[C@H]1CC[C@@H](CC1)NC(=O)C1=CN=CC=N1)C1=CC=CC=C1	9.01
28	#	M101285325	CC#CCCOC(=O)N[C@H]1CCN(C1)C(=O)N[C@H](C(=O)N1CCC[C@@H]1C1=NC(=CN1)C1=CC=C(C=C1)[C@H]1CC[C@@H](CC1)NC(=O)C1=CN=CC=N1)C1=CC=CC=C1	8.47
29	*	M101285326	CCC#CCOC(=O)N[C@H]1CCN(C1)C(=O)N[C@H](C(=O)N1CCC[C@@H]1C1=NC(=CN1)C1=CC=C(C=C1)[C@H]1CC[C@@H](CC1)NC(=O)C1=CN=CC=N1)C1=CC=CC=C1	9.41
30	-	M101285327	CC#CCOC(=O)N[C@H]1CCN(C1)C(=O)N[C@H](C(=O)N1CCC[C@@H]1C1=NC(=CN1)C1=CC=C(C=C1)[C@H]1CC[C@@H](CC1)NC(=O)C1=CN=CC=N1)C1=CC=CC=C1	8.68
31	+	M101285328	CCCC#CCOC(=O)N[C@H]1CCN(C1)C(=O)N[C@H](C(=O)N1CCC[C@@H]1C1=NC(=CN1)C1=CC=C(C=C1)[C@H]1CC[C@@H](CC1)NC(=O)C1=CN=CC=N1)C1=CC=CC=C1	9.57
32	*	M101285329	CC(C)C#CCOC(=O)N[C@H]1CCN(C1)C(=O)N[C@H](C(=O)N1CCC[C@@H]1C1=NC(=CN1)C1=CC=C(C=C1)[C@H]1CC[C@@H](CC1)NC(=O)C1=CN=CC=N1)C1=CC=CC=C1	9.74
33	#	M101285330	CC(C)(C)C#CCOC(=O)N[C@H]1CCN(C1)C(=O)N[C@H](C(=O)N1CCC[C@@H]1C1=NC(=CN1)C1=CC=C(C=C1)[C@H]1CC[C@@H](CC1)NC(=O)C1=CN=CC=N1)C1=CC=CC=C1	9.89
34	#	M101285331	CC(C)C#CCOC(=O)N[C@H]1CCN(C1)C(=O)N[C@H](C(=O)N1CCC[C@@H]1C1=NC(=CN1)C1=CC=C(C=C1)[C@H]1CC[C@@H](CC1)NC(=O)C1=CN=C(CO)C=N1)C1=CC=CC=C1	9.92
35	*	M101285332	CC(C)(C)C#CCOC(=O)N[C@H]1CCN(C1)C(=O)N[C@H](C(=O)N1CCC[C@@H]1C1=NC(=CN1)C1=CC=C(C=C1)[C@H]1CC[C@@H](CC1)NC(=O)C1=CN=C(CO)C=N1)C1=CC=CC=C1	10.23
36	+	M97455830	COC(=O)N[C@@H](C(C)C)C(=O)N1CCC[C@@H]1C1=NC(=CN1)C1=CC=C(C=C1)C1=CC=C(C=C1)C1=CNC(=N1)[C@@H]1CCCN1C(=O)[C@H](NC(=O)OC)C(C)C	10.3

## Sheet: IICweight = 0
Split 4	ID	SMILES	DCW(1,30)	Expr	Calc	Expr-Calc	AD
+	1	COC(=O)N[C@@H](C(=O)N1CCC[C@H]1C1=NC(=CN1)C1=CC=C(C=C1)C1=CC=C(C=C1)C1=CNC(=N1)[C@H]1CCCN1C(=O)[C@@H](NC(=O)OC)C1=CC=CC=C1)C1=CC=CC=C1	30.46406	10.0100	10.0091	0.0009	YES		pEC50 = -1.1732436 (± 0.0249566) + 0.3670654 (± 0.0008070) * DCW(1,30)
+	8	CCCC(=O)NC1=CC=C(C=C1)C1=CC=C(C=C1)C1=CNC(=N1)[C@@H]1CCCN1C(=O)[C@H](NC(=O)C1=CC(NC(=O)OCC2=CC=CC=C2)=CC=C1)C1=CC=CC=C1	23.24781	7.3600	7.3602	-0.0002	NO
+	11	CCCC(=O)NC1=CC=C(C=C1)C1=CC=C(C=C1)C1=CNC(=N1)[C@H]1CCCN1C(=O)[C@@H](NC(=O)N1CCC[C@@H](C1)NC(=O)OCC1=CC=CC=C1)C1=CC=CC=C1	22.59357	7.0000	7.1201	-0.1201	YES			Train	InvTrain	Calib
+	12	CCCC(=O)NC1=CC=C(C=C1)C1=CC=C(C=C1)C1=CNC(=N1)[C@@H]1CCCN1C(=O)[C@H](NC(=O)N1CC[C@@H](C1)NC(=O)OCC1=CC=CC=C1)C1=CC=CC=C1	22.20917	7.0900	6.9790	0.1110	YES			13	13	5
+	14	CCCC(=O)NC1=CC=C(C=C1)C1=CC=C(C=C1)C1=CNC(=N1)[C@H]1CCCN1C(=O)[C@@H](NC(=O)N1CCCC1)C1=CC=CC=C1	20.76717	6.4500	6.4497	0.0003	YES			0.9991	0.9999	0.6214
+	16	O=C(CCCNC(=O)OCC1=CC=CC=C1)N[C@@H](C(=O)N1CCC[C@H]1C1=NC(=CN1)C1=CC=C(C=C1)C1=CC=C(NC(=O)C2=CC=CC=C2)C=C1)C1=CC=CC=C1	23.55282	7.4700	7.4722	-0.0022	YES		1	0.1571	0.0172	0.4614
+	18	COC1CCC(CC1)C(=O)NC1=CC=C(C=C1)C1=CC=C(C=C1)C1=CNC(=N1)[C@@H]1CCCN1C(=O)[C@H](NC(=O)CCCNC(=O)OCC1=CC=CC=C1)C1=CC=CC=C1	25.25826	8.0900	8.0982	-0.0082	YES		2	0.0006	0.0046	0.0612
+	22	COC(=O)N[C@@H](C(=O)N1CCC[C@H]1C1=NC(=CN1)C1=CC=C(C=C1)C1=CC=CC=C1)C1=CC=CC=C1	18.30182	5.5500	5.5447	0.0053	YES		3	0.0747	0.0416	0.8825
+	24	COC1CCC(CC1)C(=O)N[C@H]1CC[C@@H](CC1)C1=CC=C(C=C1)C1=CNC(=N1)[C@H]1CCCN1C(=O)[C@@H](NC(=O)N1CC[C@@H](C1)NC(=O)OCC1=CC=CC=C1)C1=CC=CC=C1~	29.82367	9.7700	9.7740	-0.0040	YES		4	0.0319	0.1473	0.2201
+	25	COC1CCC(CC1)C(=O)N[C@H]1CC[C@@H](CC1)C1=CC=C(C=C1)C1=CNC(=N1)[C@H]1CCCN1C(=O)[C@@H](NC(=O)N1CC[C@@H](C1)NC(=O)OCC1CCCCC1)C1=CC=CC=C1	31.55544	10.4100	10.4097	0.0003	YES		5	0.0078	0.1904	0.2080
+	27	CCCCCOC(=O)N[C@H]1CCN(C1)C(=O)N[C@H](C(=O)N1CCC[C@@H]1C1=NC(=CN1)C1=CC=C(C=C1)[C@H]1CC[C@@H](CC1)NC(=O)C1=CN=CC=N1)C1=CC=CC=C1	27.74216	9.0100	9.0099	0.0001	YES		6	0.2345	0.0304	0.0662
+	31	CCCC#CCOC(=O)N[C@H]1CCN(C1)C(=O)N[C@H](C(=O)N1CCC[C@@H]1C1=NC(=CN1)C1=CC=C(C=C1)[C@H]1CC[C@@H](CC1)NC(=O)C1=CN=CC=N1)C1=CC=CC=C1	29.21918	9.5700	9.5521	0.0179	YES		7	0.0092	0.0562	0.6245
+	36	COC(=O)N[C@@H](C(C)C)C(=O)N1CCC[C@@H]1C1=NC(=CN1)C1=CC=C(C=C1)C1=CC=C(C=C1)C1=CNC(=N1)[C@@H]1CCCN1C(=O)[C@H](NC(=O)OC)C(C)C	31.25993	10.3000	10.3012	-0.0012	YES		8	0.0050	0.0386	0.2802
-	3	CCCC(=O)NC1=CC=C(C=C1)C1=CC=C(C=C1)C1=CNC(=N1)[C@@H]1CCCN1C(=O)[C@H](NC(=O)C1=CC=CC=C1)C1=CC=CC=C1	17.24436	5.6200	5.1566	0.4634	YES		9	0.2567	0.0252	0.0008
-	5	CCCC(=O)NC1=CC=C(C=C1)C1=CC=C(C=C1)C1=CNC(=N1)[C@@H]1CCCN1C(=O)[C@H](NC(=O)CCCCCCC1=CC=CC=C1)C1=CC=CC=C1	19.16082	6.1900	5.8600	0.3300	YES		10	0.0950	0.3833	0.6378
-	6	CCCC(=O)NC1=CC=C(C=C1)C1=CC=C(C=C1)C1=CNC(=N1)[C@@H]1CCCN1C(=O)[C@H](NC(=O)CCCNC(=O)OCC1=CC=CC=C1)C1=CC=CC=C1	23.11139	7.2500	7.3101	-0.0601	YES		Rr2, i.e. average randomized R	0.0872	0.0935	0.3443
-	7	CCCC(=O)NC1=CC=C(C=C1)C1=CC=C(C=C1)C1=CNC(=N1)[C@H]1CCCN1C(=O)C(NC(=O)C1=CC=CC=C1NC(=O)OCC1=CC=CC=C1)C1=CC=CC=C1	19.31105	6.2100	5.9152	0.2948	YES		CRp2=R*sqrt(R2-Rr2) [1]	0.9545	0.9520	0.4149
-	9	CCCC(=O)NC1=CC=C(C=C1)C1=CC=C(C=C1)C1=CNC(=N1)[C@@H]1CCCN1C(=O)[C@H](NC(=O)C1=CC=C(NC(=O)OCC2=CC=CC=C2)C=C1)C1=CC=CC=C1	21.75517	6.8800	6.8123	0.0677	NO
-	13	CCCC(=O)NC1=CC=C(C=C1)C1=CC=C(C=C1)C1=CNC(=N1)[C@@H]1CCCN1C(=O)[C@H](NC(=O)N1CC[C@H](C1)NC(=O)OCC1=CC=CC=C1)C1=CC=CC=C1	29.39194	8.9600	9.6155	-0.6555	YES		CRp2 should be greater 0.5 [1]
-	15	CCCC(=O)NC1=CC=C(C=C1)C1=CC=C(C=C1)C1=CNC(=N1)[C@H]1CCCN1C(=O)[C@@H](NC(=O)N1CC[C@@H](C1)NC(=O)OC)C1=CC=CC=C1	20.12849	6.4500	6.2152	0.2348	YES
-	17	COCC1=CC=C(C=C1)C(=O)NC1=CC=C(C=C1)C1=CC=C(C=C1)C1=CNC(=N1)[C@@H]1CCCN1C(=O)[C@H](NC(=O)CCCNC(=O)OCC1=CC=CC=C1)C1=CC=CC=C1	27.52611	8.4600	8.9306	-0.4706	YES		The range of endpoint:
-	19	COC1CCN(CC1)C(=O)NC1=CC=C(C=C1)C1=CC=C(C=C1)C1=CNC(=N1)[C@@H]1CCCN1C(=O)[C@H](NC(=O)CCCNC(=O)OCC1=CC=CC=C1)C1=CC=CC=C1	28.20548	8.6400	9.1800	-0.5400	YES		Min= 5.0 Max= 10.4 Middle= 7.7
-	21	COC(=O)N[C@H](C(=O)N1CCC[C@@H]1C1=NC=CN1)C1=CC=CC=C1	14.89062	5.0000	4.2926	0.7074	YES
-	23	COC1CCN(CC1)C(=O)N[C@H]1CC[C@@H](CC1)C1=CC=C(C=C1)C1=CNC(=N1)[C@H]1CCCN1C(=O)[C@@H](NC(=O)N1CC[C@@H](C1)NC(=O)OCC1=CC=CC=C1)C1=CC=CC=C1~	32.53241	9.8200	10.7683	-0.9483	YES		n = 5
-	26	O=C(N[C@H]1CCN(C1)C(=O)N[C@H](C(=O)N1CCC[C@@H]1C1=NC(=CN1)C1=CC=C(C=C1)[C@H]1CC[C@@H](CC1)NC(=O)C1=CN=CC=N1)C1=CC=CC=C1)OCC1CCCCC1	31.20705	9.4600	10.2818	-0.8218	YES		r2 = 0.6214
-	30	CC#CCOC(=O)N[C@H]1CCN(C1)C(=O)N[C@H](C(=O)N1CCC[C@@H]1C1=NC(=CN1)C1=CC=C(C=C1)[C@H]1CC[C@@H](CC1)NC(=O)C1=CN=CC=N1)C1=CC=CC=C1	28.45037	8.6800	9.2699	-0.5899	YES		r02 = 0.5880
#	4	CCCC(=O)NC1=CC=C(C=C1)C1=CC=C(C=C1)C1=CNC(=N1)[C@@H]1CCCN1C(=O)[C@H](NC(=O)CCCC1=CC=CC=C1)C1=CC=CC=C1	18.00761	5.8900	5.4367	0.4533	YES		rr02 = 0.5672
#	10	CCCC(=O)NC1=CC=C(C=C1)C1=CC=C(C=C1)C1=CNC(=N1)[C@H]1CCCN1C(=O)[C@@H](NC(=O)N1CCC[C@H](C1)NC(=O)OCC1=CC=CC=C1)C1=CC=CC=C1	29.77634	6.6100	9.7566	-3.1466	YES		(r2-r02)/r2 = 0.0537 should be < 0.1 [1]
#	28	CC#CCCOC(=O)N[C@H]1CCN(C1)C(=O)N[C@H](C(=O)N1CCC[C@@H]1C1=NC(=CN1)C1=CC=C(C=C1)[C@H]1CC[C@@H](CC1)NC(=O)C1=CN=CC=N1)C1=CC=CC=C1	28.83478	8.4700	9.4110	-0.9410	YES		(r2-rr02)/r2= 0.0872 should be < 0.1 [1]
#	33	CC(C)(C)C#CCOC(=O)N[C@H]1CCN(C1)C(=O)N[C@H](C(=O)N1CCC[C@@H]1C1=NC(=CN1)C1=CC=C(C=C1)[C@H]1CC[C@@H](CC1)NC(=O)C1=CN=CC=N1)C1=CC=CC=C1	31.59817	9.8900	10.4254	-0.5354	YES		k = 1.1122 should be 0.85 < k < 1.15 [1]
#	34	CC(C)C#CCOC(=O)N[C@H]1CCN(C1)C(=O)N[C@H](C(=O)N1CCC[C@@H]1C1=NC(=CN1)C1=CC=C(C=C1)[C@H]1CC[C@@H](CC1)NC(=O)C1=CN=C(CO)C=N1)C1=CC=CC=C1	32.27053	9.9200	10.6722	-0.7522	YES		kk = 0.8837 should be 0.85 < kk < 1.15 [1]
*	2	CCCC(=O)NC1=CC=C(C=C1)C1=CC=C(C=C1)C1=CNC(=N1)[C@@H]1CCCN1C(=O)[C@H](NC(=O)OC)C1=CC=CC=C1	18.04852	5.5500	5.4517	0.0983	YES		Rm2(test) = 0.5078 should be > 0.5 [2]
*	20	COC1CCN(CC1)C(=O)NC1=CC=C(C=C1)C1=CC=C(C=C1)C1=CNC(=N1)[C@@H]1CCCN1C(=O)[C@H](NC(=O)N1CC[C@H](C1)NC(=O)OCC1=CC=CC=C1)C1=CC=CC=C1	34.24755	10.4100	11.3978	-0.9878	YES
*	29	CCC#CCOC(=O)N[C@H]1CCN(C1)C(=O)N[C@H](C(=O)N1CCC[C@@H]1C1=NC(=CN1)C1=CC=C(C=C1)[C@H]1CC[C@@H](CC1)NC(=O)C1=CN=CC=N1)C1=CC=CC=C1	28.83478	9.4100	9.4110	-0.0010	YES		n = 5
*	32	CC(C)C#CCOC(=O)N[C@H]1CCN(C1)C(=O)N[C@H](C(=O)N1CCC[C@@H]1C1=NC(=CN1)C1=CC=C(C=C1)[C@H]1CC[C@@H](CC1)NC(=O)C1=CN=CC=N1)C1=CC=CC=C1	30.32477	9.7400	9.9579	-0.2179	YES		r2 = 0.6214
*	35	CC(C)(C)C#CCOC(=O)N[C@H]1CCN(C1)C(=O)N[C@H](C(=O)N1CCC[C@@H]1C1=NC(=CN1)C1=CC=C(C=C1)[C@H]1CC[C@@H](CC1)NC(=O)C1=CN=C(CO)C=N1)C1=CC=CC=C1	33.54393	10.2300	11.1396	-0.9096	YES		r02 = 0.5672
									rr02 = 0.5880
									(r2-r02)/r2 = 0.0872 should be < 0.1 [1]
									(r2-rr02)/r2= 0.0537 should be < 0.1 [1]
									k = 0.8837 should be 0.85 < k < 1.15 [1]
									kk = 1.1122 should be 0.85 < kk < 1.15 [1]
									R*m2(test) = 0.4768 should be > 0.5 [2]
									Average Rm2 = 0.4923 should be larger 0.5 [3]
									Delta Rm2 = 0.0311 should be lower 0.2 [3]
										n	R2	CCC	IIC	Q2	Q2F1	Q2F2	Q2F3	s	MAE	F
									Training	13	0.9991	0.9996	0.8568	0.9989				0.048	0.021	12698
									InvTrain	13	0.9999	0.9541	0.5990	0.9999				0.566	0.476	155139
									Calib	5	0.6214	0.6777	0.2659	-2.3372	0.1564	0.1381	0.0568	1.72	1.17	5
									Rm2(x,y) calculation for validation set from input file
									n = 5
									r2 = 0.9768
									r02 = 0.9646
									rr02 = 0.9544
									(r2-r02)/r2 = 0.0125 should be < 0.1
									(r2-rr02)/r2= 0.0229 should be < 0.1
									k = 1.0496 should be 0.85 < k < 1.15
									kk = 0.9511 should be 0.85 < kk < 1.15
									Rm2(test) = 0.8690 should be > 0.5
									Rm2(y,x) calculation for validation set from input file
									n = 5
									r2 = 0.9768
									r02 = 0.9544
									rr02 = 0.9646
									(r2-r02)/r2 = 0.0229 should be < 0.1
									(r2-rr02)/r2= 0.0125 should be < 0.1
									k = 0.9511 should be 0.85 < k < 1.15
									kk = 1.0496 should be 0.85 < kk < 1.15
									R*m2(test) = 0.8306 should be > 0.5
									Average Rm2 = 0.8498 should be larger 0.5
									Delta Rm2 = 0.0384 should be lower 0.2
									IIC = 0.1835
									RMSE = 0.6820
									MAE = 0.4429
									CCC = 0.9533
									Y-randomization test = 0.2144
									q2(validation) = 0.7171
									The number of active (not blocked) attributes =125

## Sheet: IICweight = 0.1
Split 4	ID	SMILES	DCW(2,30)	Expr	Calc	Expr-Calc	AD
+	1	COC(=O)N[C@@H](C(=O)N1CCC[C@H]1C1=NC(=CN1)C1=CC=C(C=C1)C1=CC=C(C=C1)C1=CNC(=N1)[C@H]1CCCN1C(=O)[C@@H](NC(=O)OC)C1=CC=CC=C1)C1=CC=CC=C1	67.71199	10.0100	9.7099	0.3001	YES		pEC50 = 1.1272030 (± 0.1299510) + 0.1267536 (± 0.0022085) * DCW(2,30)
+	8	CCCC(=O)NC1=CC=C(C=C1)C1=CC=C(C=C1)C1=CNC(=N1)[C@@H]1CCCN1C(=O)[C@H](NC(=O)C1=CC(NC(=O)OCC2=CC=CC=C2)=CC=C1)C1=CC=CC=C1	46.97174	7.3600	7.0810	0.2790	NO
+	11	CCCC(=O)NC1=CC=C(C=C1)C1=CC=C(C=C1)C1=CNC(=N1)[C@H]1CCCN1C(=O)[C@@H](NC(=O)N1CCC[C@@H](C1)NC(=O)OCC1=CC=CC=C1)C1=CC=CC=C1	51.01991	7.0000	7.5942	-0.5942	YES			Train	InvTrain	Calib
+	12	CCCC(=O)NC1=CC=C(C=C1)C1=CC=C(C=C1)C1=CNC(=N1)[C@@H]1CCCN1C(=O)[C@H](NC(=O)N1CC[C@@H](C1)NC(=O)OCC1=CC=CC=C1)C1=CC=CC=C1	50.81446	7.0900	7.5681	-0.4781	YES			13	13	5
+	14	CCCC(=O)NC1=CC=C(C=C1)C1=CC=C(C=C1)C1=CNC(=N1)[C@H]1CCCN1C(=O)[C@@H](NC(=O)N1CCCC1)C1=CC=CC=C1	39.41241	6.4500	6.1229	0.3271	YES			0.9538	0.8750	0.9284
+	16	O=C(CCCNC(=O)OCC1=CC=CC=C1)N[C@@H](C(=O)N1CCC[C@H]1C1=NC(=CN1)C1=CC=C(C=C1)C1=CC=C(NC(=O)C2=CC=CC=C2)C=C1)C1=CC=CC=C1	48.22562	7.4700	7.2400	0.2300	YES		1	0.2903	0.0008	0.4571
+	18	COC1CCC(CC1)C(=O)NC1=CC=C(C=C1)C1=CC=C(C=C1)C1=CNC(=N1)[C@@H]1CCCN1C(=O)[C@H](NC(=O)CCCNC(=O)OCC1=CC=CC=C1)C1=CC=CC=C1	56.42180	8.0900	8.2789	-0.1889	YES		2	0.2878	0.0535	0.0783
+	22	COC(=O)N[C@@H](C(=O)N1CCC[C@H]1C1=NC(=CN1)C1=CC=C(C=C1)C1=CC=CC=C1)C1=CC=CC=C1	35.56878	5.5500	5.6357	-0.0857	YES		3	0.0027	0.0994	0.0760
+	24	COC1CCC(CC1)C(=O)N[C@H]1CC[C@@H](CC1)C1=CC=C(C=C1)C1=CNC(=N1)[C@H]1CCCN1C(=O)[C@@H](NC(=O)N1CC[C@@H](C1)NC(=O)OCC1=CC=CC=C1)C1=CC=CC=C1~	71.58882	9.7700	10.2013	-0.4313	YES		4	0.1158	0.3756	0.0720
+	25	COC1CCC(CC1)C(=O)N[C@H]1CC[C@@H](CC1)C1=CC=C(C=C1)C1=CNC(=N1)[C@H]1CCCN1C(=O)[C@@H](NC(=O)N1CC[C@@H](C1)NC(=O)OCC1CCCCC1)C1=CC=CC=C1	73.32173	10.4100	10.4210	-0.0110	YES		5	0.0135	0.0970	0.0698
+	27	CCCCCOC(=O)N[C@H]1CCN(C1)C(=O)N[C@H](C(=O)N1CCC[C@@H]1C1=NC(=CN1)C1=CC=C(C=C1)[C@H]1CC[C@@H](CC1)NC(=O)C1=CN=CC=N1)C1=CC=CC=C1	62.76308	9.0100	9.0826	-0.0726	YES		6	0.0001	0.1864	0.0686
+	31	CCCC#CCOC(=O)N[C@H]1CCN(C1)C(=O)N[C@H](C(=O)N1CCC[C@@H]1C1=NC(=CN1)C1=CC=C(C=C1)[C@H]1CC[C@@H](CC1)NC(=O)C1=CN=CC=N1)C1=CC=CC=C1	62.58052	9.5700	9.0595	0.5105	YES		7	0.2866	0.0026	0.0036
+	36	COC(=O)N[C@@H](C(C)C)C(=O)N1CCC[C@@H]1C1=NC(=CN1)C1=CC=C(C=C1)C1=CC=C(C=C1)C1=CNC(=N1)[C@@H]1CCCN1C(=O)[C@H](NC(=O)OC)C(C)C	70.66952	10.3000	10.0848	0.2152	YES		8	0.0885	0.0210	0.0001
-	3	CCCC(=O)NC1=CC=C(C=C1)C1=CC=C(C=C1)C1=CNC(=N1)[C@@H]1CCCN1C(=O)[C@H](NC(=O)C1=CC=CC=C1)C1=CC=CC=C1	37.56394	5.6200	5.8886	-0.2686	YES		9	0.1388	0.0226	0.0050
-	5	CCCC(=O)NC1=CC=C(C=C1)C1=CC=C(C=C1)C1=CNC(=N1)[C@@H]1CCCN1C(=O)[C@H](NC(=O)CCCCCCC1=CC=CC=C1)C1=CC=CC=C1	39.10822	6.1900	6.0843	0.1057	YES		10	0.1332	0.0166	0.3527
-	6	CCCC(=O)NC1=CC=C(C=C1)C1=CC=C(C=C1)C1=CNC(=N1)[C@@H]1CCCN1C(=O)[C@H](NC(=O)CCCNC(=O)OCC1=CC=CC=C1)C1=CC=CC=C1	45.35071	7.2500	6.8756	0.3744	YES		Rr2, i.e. average randomized R	0.1357	0.0876	0.1183
-	7	CCCC(=O)NC1=CC=C(C=C1)C1=CC=C(C=C1)C1=CNC(=N1)[C@H]1CCCN1C(=O)C(NC(=O)C1=CC=CC=C1NC(=O)OCC1=CC=CC=C1)C1=CC=CC=C1	39.96882	6.2100	6.1934	0.0166	YES		CRp2=R*sqrt(R2-Rr2) [1]	0.8833	0.8301	0.8672
-	9	CCCC(=O)NC1=CC=C(C=C1)C1=CC=C(C=C1)C1=CNC(=N1)[C@@H]1CCCN1C(=O)[C@H](NC(=O)C1=CC=C(NC(=O)OCC2=CC=CC=C2)C=C1)C1=CC=CC=C1	46.93517	6.8800	7.0764	-0.1964	NO
-	13	CCCC(=O)NC1=CC=C(C=C1)C1=CC=C(C=C1)C1=CNC(=N1)[C@@H]1CCCN1C(=O)[C@H](NC(=O)N1CC[C@H](C1)NC(=O)OCC1=CC=CC=C1)C1=CC=CC=C1	50.22911	8.9600	7.4939	1.4661	YES		CRp2 should be greater 0.5 [1]
-	15	CCCC(=O)NC1=CC=C(C=C1)C1=CC=C(C=C1)C1=CNC(=N1)[C@H]1CCCN1C(=O)[C@@H](NC(=O)N1CC[C@@H](C1)NC(=O)OC)C1=CC=CC=C1	49.00621	6.4500	7.3389	-0.8889	YES
-	17	COCC1=CC=C(C=C1)C(=O)NC1=CC=C(C=C1)C1=CC=C(C=C1)C1=CNC(=N1)[C@@H]1CCCN1C(=O)[C@H](NC(=O)CCCNC(=O)OCC1=CC=CC=C1)C1=CC=CC=C1	55.30354	8.4600	8.1371	0.3229	YES		The range of endpoint:
-	19	COC1CCN(CC1)C(=O)NC1=CC=C(C=C1)C1=CC=C(C=C1)C1=CNC(=N1)[C@@H]1CCCN1C(=O)[C@H](NC(=O)CCCNC(=O)OCC1=CC=CC=C1)C1=CC=CC=C1	57.84333	8.6400	8.4591	0.1809	YES		Min= 5.0 Max= 10.4 Middle= 7.7
-	21	COC(=O)N[C@H](C(=O)N1CCC[C@@H]1C1=NC=CN1)C1=CC=CC=C1	26.40007	5.0000	4.4735	0.5265	YES
-	23	COC1CCN(CC1)C(=O)N[C@H]1CC[C@@H](CC1)C1=CC=C(C=C1)C1=CNC(=N1)[C@H]1CCCN1C(=O)[C@@H](NC(=O)N1CC[C@@H](C1)NC(=O)OCC1=CC=CC=C1)C1=CC=CC=C1~	72.89278	9.8200	10.3666	-0.5466	YES		n = 5
-	26	O=C(N[C@H]1CCN(C1)C(=O)N[C@H](C(=O)N1CCC[C@@H]1C1=NC(=CN1)C1=CC=C(C=C1)[C@H]1CC[C@@H](CC1)NC(=O)C1=CN=CC=N1)C1=CC=CC=C1)OCC1CCCCC1	65.32111	9.4600	9.4069	0.0531	YES		r2 = 0.9284
-	30	CC#CCOC(=O)N[C@H]1CCN(C1)C(=O)N[C@H](C(=O)N1CCC[C@@H]1C1=NC(=CN1)C1=CC=C(C=C1)[C@H]1CC[C@@H](CC1)NC(=O)C1=CN=CC=N1)C1=CC=CC=C1	62.16962	8.6800	9.0074	-0.3274	YES		r02 = 0.8938
#	4	CCCC(=O)NC1=CC=C(C=C1)C1=CC=C(C=C1)C1=CNC(=N1)[C@@H]1CCCN1C(=O)[C@H](NC(=O)CCCC1=CC=CC=C1)C1=CC=CC=C1	38.49187	5.8900	6.0062	-0.1162	YES		rr02 = 0.9194
#	10	CCCC(=O)NC1=CC=C(C=C1)C1=CC=C(C=C1)C1=CNC(=N1)[C@H]1CCCN1C(=O)[C@@H](NC(=O)N1CCC[C@H](C1)NC(=O)OCC1=CC=CC=C1)C1=CC=CC=C1	50.43456	6.6100	7.5200	-0.9100	YES		(r2-r02)/r2 = 0.0372 should be < 0.1 [1]
#	28	CC#CCCOC(=O)N[C@H]1CCN(C1)C(=O)N[C@H](C(=O)N1CCC[C@@H]1C1=NC(=CN1)C1=CC=C(C=C1)[C@H]1CC[C@@H](CC1)NC(=O)C1=CN=CC=N1)C1=CC=CC=C1	62.37507	8.4700	9.0335	-0.5635	YES		(r2-rr02)/r2= 0.0097 should be < 0.1 [1]
#	33	CC(C)(C)C#CCOC(=O)N[C@H]1CCN(C1)C(=O)N[C@H](C(=O)N1CCC[C@@H]1C1=NC(=CN1)C1=CC=C(C=C1)[C@H]1CC[C@@H](CC1)NC(=O)C1=CN=CC=N1)C1=CC=CC=C1	65.54344	9.8900	9.4351	0.4549	YES		k = 1.0267 should be 0.85 < k < 1.15 [1]
#	34	CC(C)C#CCOC(=O)N[C@H]1CCN(C1)C(=O)N[C@H](C(=O)N1CCC[C@@H]1C1=NC(=CN1)C1=CC=C(C=C1)[C@H]1CC[C@@H](CC1)NC(=O)C1=CN=C(CO)C=N1)C1=CC=CC=C1	71.18437	9.9200	10.1501	-0.2301	YES		kk = 0.9709 should be 0.85 < kk < 1.15 [1]
*	2	CCCC(=O)NC1=CC=C(C=C1)C1=CC=C(C=C1)C1=CNC(=N1)[C@@H]1CCCN1C(=O)[C@H](NC(=O)OC)C1=CC=CC=C1	39.24481	5.5500	6.1016	-0.5516	YES		Rm2(test) = 0.7558 should be > 0.5 [2]
*	20	COC1CCN(CC1)C(=O)NC1=CC=C(C=C1)C1=CC=C(C=C1)C1=CNC(=N1)[C@@H]1CCCN1C(=O)[C@H](NC(=O)N1CC[C@H](C1)NC(=O)OCC1=CC=CC=C1)C1=CC=CC=C1	62.60417	10.4100	9.0625	1.3475	YES
*	29	CCC#CCOC(=O)N[C@H]1CCN(C1)C(=O)N[C@H](C(=O)N1CCC[C@@H]1C1=NC(=CN1)C1=CC=C(C=C1)[C@H]1CC[C@@H](CC1)NC(=O)C1=CN=CC=N1)C1=CC=CC=C1	62.37507	9.4100	9.0335	0.3765	YES		n = 5
*	32	CC(C)C#CCOC(=O)N[C@H]1CCN(C1)C(=O)N[C@H](C(=O)N1CCC[C@@H]1C1=NC(=CN1)C1=CC=C(C=C1)[C@H]1CC[C@@H](CC1)NC(=O)C1=CN=CC=N1)C1=CC=CC=C1	64.93933	9.7400	9.3585	0.3815	YES		r2 = 0.9284
*	35	CC(C)(C)C#CCOC(=O)N[C@H]1CCN(C1)C(=O)N[C@H](C(=O)N1CCC[C@@H]1C1=NC(=CN1)C1=CC=C(C=C1)[C@H]1CC[C@@H](CC1)NC(=O)C1=CN=C(CO)C=N1)C1=CC=CC=C1	71.78848	10.2300	10.2267	0.0033	YES		r02 = 0.9194
									rr02 = 0.8938
									(r2-r02)/r2 = 0.0097 should be < 0.1 [1]
									(r2-rr02)/r2= 0.0372 should be < 0.1 [1]
									k = 0.9709 should be 0.85 < k < 1.15 [1]
									kk = 1.0267 should be 0.85 < kk < 1.15 [1]
									R*m2(test) = 0.8403 should be > 0.5 [2]
									Average Rm2 = 0.7980 should be larger 0.5 [3]
									Delta Rm2 = 0.0844 should be lower 0.2 [3]
										n	R2	CCC	IIC	Q2	Q2F1	Q2F2	Q2F3	s	MAE	F
									Training	13	0.9538	0.9764	0.8371	0.9387				0.348	0.286	227
									InvTrain	13	0.8750	0.9342	0.7994	0.8441				0.579	0.406	77
									Calib	5	0.9284	0.9436	0.9635	0.7614	0.8989	0.8967	0.8870	0.596	0.455	39
									Rm2(x,y) calculation for validation set from input file
									n = 5
									r2 = 0.9119
									r02 = 0.8330
									rr02 = 0.8901
									(r2-r02)/r2 = 0.0865 should be < 0.1
									(r2-rr02)/r2= 0.0238 should be < 0.1
									k = 0.9573 should be 0.85 < k < 1.15
									kk = 1.0403 should be 0.85 < kk < 1.15
									Rm2(test) = 0.6558 should be > 0.5
									Rm2(y,x) calculation for validation set from input file
									n = 5
									r2 = 0.9119
									r02 = 0.8901
									rr02 = 0.8330
									(r2-r02)/r2 = 0.0238 should be < 0.1
									(r2-rr02)/r2= 0.0865 should be < 0.1
									k = 1.0403 should be 0.85 < k < 1.15
									kk = 0.9573 should be 0.85 < kk < 1.15
									R*m2(test) = 0.7775 should be > 0.5
									Average Rm2 = 0.7166 should be larger 0.5
									Delta Rm2 = 0.1217 should be lower 0.2
									IIC = 0.9127
									RMSE = 0.7758
									MAE = 0.5321
									CCC = 0.9085
									Y-randomization test = 0.2507
									q2(validation) = 0.1163
									The number of active (not blocked) attributes =114

## Sheet: IICweight = 0.3
Split 4	ID	SMILES	DCW(2,30)	Expr	Calc	Expr-Calc	AD
+	1	COC(=O)N[C@@H](C(=O)N1CCC[C@H]1C1=NC(=CN1)C1=CC=C(C=C1)C1=CC=C(C=C1)C1=CNC(=N1)[C@H]1CCCN1C(=O)[C@@H](NC(=O)OC)C1=CC=CC=C1)C1=CC=CC=C1	62.31605	10.0100	9.7273	0.2827	YES		pEC50 = 0.6342899 (± 0.1411493) + 0.1459175 (± 0.0025451) * DCW(2,30)
+	8	CCCC(=O)NC1=CC=C(C=C1)C1=CC=C(C=C1)C1=CNC(=N1)[C@@H]1CCCN1C(=O)[C@H](NC(=O)C1=CC(NC(=O)OCC2=CC=CC=C2)=CC=C1)C1=CC=CC=C1	46.55208	7.3600	7.4271	-0.0671	NO
+	11	CCCC(=O)NC1=CC=C(C=C1)C1=CC=C(C=C1)C1=CNC(=N1)[C@H]1CCCN1C(=O)[C@@H](NC(=O)N1CCC[C@@H](C1)NC(=O)OCC1=CC=CC=C1)C1=CC=CC=C1	48.19864	7.0000	7.6673	-0.6673	YES			Train	InvTrain	Calib
+	12	CCCC(=O)NC1=CC=C(C=C1)C1=CC=C(C=C1)C1=CNC(=N1)[C@@H]1CCCN1C(=O)[C@H](NC(=O)N1CC[C@@H](C1)NC(=O)OCC1=CC=CC=C1)C1=CC=CC=C1	47.84258	7.0900	7.6154	-0.5254	YES			13	13	5
+	14	CCCC(=O)NC1=CC=C(C=C1)C1=CC=C(C=C1)C1=CNC(=N1)[C@H]1CCCN1C(=O)[C@@H](NC(=O)N1CCCC1)C1=CC=CC=C1	37.60271	6.4500	6.1212	0.3288	YES			0.9507	0.8553	0.9201
+	16	O=C(CCCNC(=O)OCC1=CC=CC=C1)N[C@@H](C(=O)N1CCC[C@H]1C1=NC(=CN1)C1=CC=C(C=C1)C1=CC=C(NC(=O)C2=CC=CC=C2)C=C1)C1=CC=CC=C1	45.68849	7.4700	7.3010	0.1690	YES		1	0.0236	0.0083	0.6773
+	18	COC1CCC(CC1)C(=O)NC1=CC=C(C=C1)C1=CC=C(C=C1)C1=CNC(=N1)[C@@H]1CCCN1C(=O)[C@H](NC(=O)CCCNC(=O)OCC1=CC=CC=C1)C1=CC=CC=C1	51.93981	8.0900	8.2132	-0.1232	YES		2	0.1618	0.1805	0.0005
+	22	COC(=O)N[C@@H](C(=O)N1CCC[C@H]1C1=NC(=CN1)C1=CC=C(C=C1)C1=CC=CC=C1)C1=CC=CC=C1	32.52114	5.5500	5.3797	0.1703	YES		3	0.0122	0.0289	0.5388
+	24	COC1CCC(CC1)C(=O)N[C@H]1CC[C@@H](CC1)C1=CC=C(C=C1)C1=CNC(=N1)[C@H]1CCCN1C(=O)[C@@H](NC(=O)N1CC[C@@H](C1)NC(=O)OCC1=CC=CC=C1)C1=CC=CC=C1~	65.09082	9.7700	10.1322	-0.3622	YES		4	0.0651	0.0248	0.4008
+	25	COC1CCC(CC1)C(=O)N[C@H]1CC[C@@H](CC1)C1=CC=C(C=C1)C1=CNC(=N1)[C@H]1CCCN1C(=O)[C@@H](NC(=O)N1CC[C@@H](C1)NC(=O)OCC1CCCCC1)C1=CC=CC=C1	66.90127	10.4100	10.3964	0.0136	YES		5	0.0057	0.0582	0.0068
+	27	CCCCCOC(=O)N[C@H]1CCN(C1)C(=O)N[C@H](C(=O)N1CCC[C@@H]1C1=NC(=CN1)C1=CC=C(C=C1)[C@H]1CC[C@@H](CC1)NC(=O)C1=CN=CC=N1)C1=CC=CC=C1	57.81393	9.0100	9.0704	-0.0604	YES		6	0.1068	0.0167	0.0698
+	31	CCCC#CCOC(=O)N[C@H]1CCN(C1)C(=O)N[C@H](C(=O)N1CCC[C@@H]1C1=NC(=CN1)C1=CC=C(C=C1)[C@H]1CC[C@@H](CC1)NC(=O)C1=CN=CC=N1)C1=CC=CC=C1	57.04877	9.5700	8.9587	0.6113	YES		7	0.0507	0.0095	0.0752
+	36	COC(=O)N[C@@H](C(C)C)C(=O)N1CCC[C@@H]1C1=NC(=CN1)C1=CC=C(C=C1)C1=CC=C(C=C1)C1=CNC(=N1)[C@@H]1CCCN1C(=O)[C@H](NC(=O)OC)C(C)C	64.66620	10.3000	10.0702	0.2298	YES		8	0.0431	0.0253	0.1665
-	3	CCCC(=O)NC1=CC=C(C=C1)C1=CC=C(C=C1)C1=CNC(=N1)[C@@H]1CCCN1C(=O)[C@H](NC(=O)C1=CC=CC=C1)C1=CC=CC=C1	34.99486	5.6200	5.7407	-0.1207	YES		9	0.1531	0.0990	0.4207
-	5	CCCC(=O)NC1=CC=C(C=C1)C1=CC=C(C=C1)C1=CNC(=N1)[C@@H]1CCCN1C(=O)[C@H](NC(=O)CCCCCCC1=CC=CC=C1)C1=CC=CC=C1	37.08676	6.1900	6.0459	0.1441	YES		10	0.1330	0.1952	0.5138
-	6	CCCC(=O)NC1=CC=C(C=C1)C1=CC=C(C=C1)C1=CNC(=N1)[C@@H]1CCCN1C(=O)[C@H](NC(=O)CCCNC(=O)OCC1=CC=CC=C1)C1=CC=CC=C1	43.01725	7.2500	6.9113	0.3387	YES		Rr2, i.e. average randomized R	0.0755	0.0646	0.2870
-	7	CCCC(=O)NC1=CC=C(C=C1)C1=CC=C(C=C1)C1=CNC(=N1)[C@H]1CCCN1C(=O)C(NC(=O)C1=CC=CC=C1NC(=O)OCC1=CC=CC=C1)C1=CC=CC=C1	37.61450	6.2100	6.1229	0.0871	YES		CRp2=R*sqrt(R2-Rr2) [1]	0.9122	0.8224	0.7632
-	9	CCCC(=O)NC1=CC=C(C=C1)C1=CC=C(C=C1)C1=CNC(=N1)[C@@H]1CCCN1C(=O)[C@H](NC(=O)C1=CC=C(NC(=O)OCC2=CC=CC=C2)C=C1)C1=CC=CC=C1	45.87474	6.8800	7.3282	-0.4482	NO
-	13	CCCC(=O)NC1=CC=C(C=C1)C1=CC=C(C=C1)C1=CNC(=N1)[C@@H]1CCCN1C(=O)[C@H](NC(=O)N1CC[C@H](C1)NC(=O)OCC1=CC=CC=C1)C1=CC=CC=C1	46.36518	8.9600	7.3998	1.5602	YES		CRp2 should be greater 0.5 [1]
-	15	CCCC(=O)NC1=CC=C(C=C1)C1=CC=C(C=C1)C1=CNC(=N1)[C@H]1CCCN1C(=O)[C@@H](NC(=O)N1CC[C@@H](C1)NC(=O)OC)C1=CC=CC=C1	45.63763	6.4500	7.2936	-0.8436	YES
-	17	COCC1=CC=C(C=C1)C(=O)NC1=CC=C(C=C1)C1=CC=C(C=C1)C1=CNC(=N1)[C@@H]1CCCN1C(=O)[C@H](NC(=O)CCCNC(=O)OCC1=CC=CC=C1)C1=CC=CC=C1	51.10193	8.4600	8.0910	0.3690	YES		The range of endpoint:
-	19	COC1CCN(CC1)C(=O)NC1=CC=C(C=C1)C1=CC=C(C=C1)C1=CNC(=N1)[C@@H]1CCCN1C(=O)[C@H](NC(=O)CCCNC(=O)OCC1=CC=CC=C1)C1=CC=CC=C1	53.35487	8.6400	8.4197	0.2203	YES		Min= 5.0 Max= 10.4 Middle= 7.7
-	21	COC(=O)N[C@H](C(=O)N1CCC[C@@H]1C1=NC=CN1)C1=CC=CC=C1	25.65264	5.0000	4.3775	0.6225	YES
-	23	COC1CCN(CC1)C(=O)N[C@H]1CC[C@@H](CC1)C1=CC=C(C=C1)C1=CNC(=N1)[C@H]1CCCN1C(=O)[C@@H](NC(=O)N1CC[C@@H](C1)NC(=O)OCC1=CC=CC=C1)C1=CC=CC=C1~	67.17056	9.8200	10.4356	-0.6156	YES		n = 5
-	26	O=C(N[C@H]1CCN(C1)C(=O)N[C@H](C(=O)N1CCC[C@@H]1C1=NC(=CN1)C1=CC=C(C=C1)[C@H]1CC[C@@H](CC1)NC(=O)C1=CN=CC=N1)C1=CC=CC=C1)OCC1CCCCC1	56.84394	9.4600	8.9288	0.5312	YES		r2 = 0.9201
-	30	CC#CCOC(=O)N[C@H]1CCN(C1)C(=O)N[C@H](C(=O)N1CCC[C@@H]1C1=NC(=CN1)C1=CC=C(C=C1)[C@H]1CC[C@@H](CC1)NC(=O)C1=CN=CC=N1)C1=CC=CC=C1	56.33665	8.6800	8.8548	-0.1748	YES		r02 = 0.8641
#	4	CCCC(=O)NC1=CC=C(C=C1)C1=CC=C(C=C1)C1=CNC(=N1)[C@@H]1CCCN1C(=O)[C@H](NC(=O)CCCC1=CC=CC=C1)C1=CC=CC=C1	36.01858	5.8900	5.8900	-0.0000	YES		rr02 = 0.9046
#	10	CCCC(=O)NC1=CC=C(C=C1)C1=CC=C(C=C1)C1=CNC(=N1)[C@H]1CCCN1C(=O)[C@@H](NC(=O)N1CCC[C@H](C1)NC(=O)OCC1=CC=CC=C1)C1=CC=CC=C1	46.72124	6.6100	7.4517	-0.8417	YES		(r2-r02)/r2 = 0.0609 should be < 0.1 [1]
#	28	CC#CCCOC(=O)N[C@H]1CCN(C1)C(=O)N[C@H](C(=O)N1CCC[C@@H]1C1=NC(=CN1)C1=CC=C(C=C1)[C@H]1CC[C@@H](CC1)NC(=O)C1=CN=CC=N1)C1=CC=CC=C1	56.69271	8.4700	8.9067	-0.4367	YES		(r2-rr02)/r2= 0.0169 should be < 0.1 [1]
#	33	CC(C)(C)C#CCOC(=O)N[C@H]1CCN(C1)C(=O)N[C@H](C(=O)N1CCC[C@@H]1C1=NC(=CN1)C1=CC=C(C=C1)[C@H]1CC[C@@H](CC1)NC(=O)C1=CN=CC=N1)C1=CC=CC=C1	59.30563	9.8900	9.2880	0.6020	YES		k = 1.0024 should be 0.85 < k < 1.15 [1]
#	34	CC(C)C#CCOC(=O)N[C@H]1CCN(C1)C(=O)N[C@H](C(=O)N1CCC[C@@H]1C1=NC(=CN1)C1=CC=C(C=C1)[C@H]1CC[C@@H](CC1)NC(=O)C1=CN=C(CO)C=N1)C1=CC=CC=C1	61.92084	9.9200	9.6696	0.2504	YES		kk = 0.9938 should be 0.85 < kk < 1.15 [1]
*	2	2CCCC(=O)NC1=CC=C(C=C1)C1=CC=C(C=C1)C1=CNC(=N1)[C@@H]1CCCN1C(=O)[C@H](NC(=O)OC)C1=CC=CC=C1	34.91725	5.5500	5.7293	-0.1793	YES		Rm2(test) = 0.7023 should be > 0.5 [2]
*	20	20COC1CCN(CC1)C(=O)NC1=CC=C(C=C1)C1=CC=C(C=C1)C1=CNC(=N1)[C@@H]1CCCN1C(=O)[C@H](NC(=O)N1CC[C@H](C1)NC(=O)OCC1=CC=CC=C1)C1=CC=CC=C1	57.36748	10.4100	9.0052	1.4048	YES
*	29	29CCC#CCOC(=O)N[C@H]1CCN(C1)C(=O)N[C@H](C(=O)N1CCC[C@@H]1C1=NC(=CN1)C1=CC=C(C=C1)[C@H]1CC[C@@H](CC1)NC(=O)C1=CN=CC=N1)C1=CC=CC=C1	56.69271	9.4100	8.9067	0.5033	YES		n = 5
*	32	32CC(C)C#CCOC(=O)N[C@H]1CCN(C1)C(=O)N[C@H](C(=O)N1CCC[C@@H]1C1=NC(=CN1)C1=CC=C(C=C1)[C@H]1CC[C@@H](CC1)NC(=O)C1=CN=CC=N1)C1=CC=CC=C1	58.03318	9.7400	9.1023	0.6377	YES		r2 = 0.9201
*	35	35CC(C)(C)C#CCOC(=O)N[C@H]1CCN(C1)C(=O)N[C@H](C(=O)N1CCC[C@@H]1C1=NC(=CN1)C1=CC=C(C=C1)[C@H]1CC[C@@H](CC1)NC(=O)C1=CN=C(CO)C=N1)C1=CC=CC=C1	63.19329	10.2300	9.8553	0.3747	YES		r02 = 0.9046
									rr02 = 0.8641
									(r2-r02)/r2 = 0.0169 should be < 0.1 [1]
									(r2-rr02)/r2= 0.0609 should be < 0.1 [1]
									k = 0.9938 should be 0.85 < k < 1.15 [1]
									kk = 1.0024 should be 0.85 < kk < 1.15 [1]
									R*m2(test) = 0.8054 should be > 0.5 [2]
									Average Rm2 = 0.7539 should be larger 0.5 [3]
									Delta Rm2 = 0.1031 should be lower 0.2 [3]
										n	R2	CCC	IIC	Q2	Q2F1	Q2F2	Q2F3	s	MAE	F
									Training	13	0.9507	0.9747	0.8358	0.9352				0.359	0.278	212
									InvTrain	13	0.8553	0.9214	0.8416	0.8134				0.630	0.467	65
									Calib	5	0.9201	0.9437	0.9592	0.6375	0.9057	0.9036	0.8945	0.575	0.426	35
									Rm2(x,y) calculation for validation set from input file
									n = 5
									r2 = 0.9496
									r02 = 0.9109
									rr02 = 0.9348
									(r2-r02)/r2 = 0.0407 should be < 0.1
									(r2-rr02)/r2= 0.0156 should be < 0.1
									k = 0.9335 should be 0.85 < k < 1.15
									kk = 1.0686 should be 0.85 < kk < 1.15
									Rm2(test) = 0.7629 should be > 0.5
									Rm2(y,x) calculation for validation set from input file
									n = 5
									r2 = 0.9496
									r02 = 0.9348
									rr02 = 0.9109
									(r2-r02)/r2 = 0.0156 should be < 0.1
									(r2-rr02)/r2= 0.0407 should be < 0.1
									k = 1.0686 should be 0.85 < k < 1.15
									kk = 0.9335 should be 0.85 < kk < 1.15
									R*m2(test) = 0.8342 should be > 0.5
									Average Rm2 = 0.7985 should be larger 0.5
									Delta Rm2 = 0.0712 should be lower 0.2
									IIC = 0.2393
									RMSE = 0.8375
									MAE = 0.6199
									CCC = 0.8994
									Y-randomization test = 0.2455
									q2(validation) = 0.4522
									The number of active (not blocked) attributes =114

## Sheet: IICweight = 0.5
Split 4	ID	SMILES	DCW(1,27)	Expr	Calc	Expr-Calc	AD
+	1	COC(=O)N[C@@H](C(=O)N1CCC[C@H]1C1=NC(=CN1)C1=CC=C(C=C1)C1=CC=C(C=C1)C1=CNC(=N1)[C@H]1CCCN1C(=O)[C@@H](NC(=O)OC)C1=CC=CC=C1)C1=CC=CC=C1	60.2492	10.01	9.4899	0.5201	YES		pEC50 = 0.4575246 (± 0.1568658) + 0.1499167 (± 0.0028724) * DCW(1,30)
+	8	CCCC(=O)NC1=CC=C(C=C1)C1=CC=C(C=C1)C1=CNC(=N1)[C@@H]1CCCN1C(=O)[C@H](NC(=O)C1=CC(NC(=O)OCC2=CC=CC=C2)=CC=C1)C1=CC=CC=C1	46.9321	7.36	7.4934	-0.1334	NO
+	11	CCCC(=O)NC1=CC=C(C=C1)C1=CC=C(C=C1)C1=CNC(=N1)[C@H]1CCCN1C(=O)[C@@H](NC(=O)N1CCC[C@@H](C1)NC(=O)OCC1=CC=CC=C1)C1=CC=CC=C1	48.2329	7	7.6884	-0.6884	YES			Train	InvTrain	Calib
+	12	CCCC(=O)NC1=CC=C(C=C1)C1=CC=C(C=C1)C1=CNC(=N1)[C@@H]1CCCN1C(=O)[C@H](NC(=O)N1CC[C@@H](C1)NC(=O)OCC1=CC=CC=C1)C1=CC=CC=C1	47.8703	7.09	7.6341	-0.5441	YES			13	13	5
+	14	CCCC(=O)NC1=CC=C(C=C1)C1=CC=C(C=C1)C1=CNC(=N1)[C@H]1CCCN1C(=O)[C@@H](NC(=O)N1CCCC1)C1=CC=CC=C1	38.8033	6.45	6.2748	0.1752	YES			0.9418	0.8435	0.9241
+	16	O=C(CCCNC(=O)OCC1=CC=CC=C1)N[C@@H](C(=O)N1CCC[C@H]1C1=NC(=CN1)C1=CC=C(C=C1)C1=CC=C(NC(=O)C2=CC=CC=C2)C=C1)C1=CC=CC=C1	46.0703	7.47	7.3642	0.1058	YES		1	0.0688	0.3027	0.0203
+	18	COC1CCC(CC1)C(=O)NC1=CC=C(C=C1)C1=CC=C(C=C1)C1=CNC(=N1)[C@@H]1CCCN1C(=O)[C@H](NC(=O)CCCNC(=O)OCC1=CC=CC=C1)C1=CC=CC=C1	51.9904	8.09	8.2518	-0.1618	YES		2	0.0141	0.0046	0.4391
+	22	COC(=O)N[C@@H](C(=O)N1CCC[C@H]1C1=NC(=CN1)C1=CC=C(C=C1)C1=CC=CC=C1)C1=CC=CC=C1	32.1382	5.55	5.2756	0.2744	YES		3	0.3324	0.0702	0.1125
+	24	COC1CCC(CC1)C(=O)N[C@H]1CC[C@@H](CC1)C1=CC=C(C=C1)C1=CNC(=N1)[C@H]1CCCN1C(=O)[C@@H](NC(=O)N1CC[C@@H](C1)NC(=O)OCC1=CC=CC=C1)C1=CC=CC=C1	64.4965	9.77	10.1266	-0.3566	YES		4	0.1564	0.0024	0.6507
+	25	COC1CCC(CC1)C(=O)N[C@H]1CC[C@@H](CC1)C1=CC=C(C=C1)C1=CNC(=N1)[C@H]1CCCN1C(=O)[C@@H](NC(=O)N1CC[C@@H](C1)NC(=O)OCC1CCCCC1)C1=CC=CC=C1	66.8632	10.41	10.4814	-0.0714	YES		5	0.0043	0.1392	0.3263
+	27	CCCCCOC(=O)N[C@H]1CCN(C1)C(=O)N[C@H](C(=O)N1CCC[C@@H]1C1=NC(=CN1)C1=CC=C(C=C1)[C@H]1CC[C@@H](CC1)NC(=O)C1=CN=CC=N1)C1=CC=CC=C1	56.0406	9.01	8.8589	0.1511	YES		6	0.1886	0.0043	0.6173
+	31	CCCC#CCOC(=O)N[C@H]1CCN(C1)C(=O)N[C@H](C(=O)N1CCC[C@@H]1C1=NC(=CN1)C1=CC=C(C=C1)[C@H]1CC[C@@H](CC1)NC(=O)C1=CN=CC=N1)C1=CC=CC=C1	56.2204	9.57	8.8859	0.6841	YES		7	0.0326	0.004	0.3074
+	36	COC(=O)N[C@@H](C(C)C)C(=O)N1CCC[C@@H]1C1=NC(=CN1)C1=CC=C(C=C1)C1=CC=C(C=C1)C1=CNC(=N1)[C@@H]1CCCN1C(=O)[C@H](NC(=O)OC)C(C)C	65.352	10.3	10.2549	0.0451	YES		8	0.0005	0.0195	0.8148
-	3	CCCC(=O)NC1=CC=C(C=C1)C1=CC=C(C=C1)C1=CNC(=N1)[C@@H]1CCCN1C(=O)[C@H](NC(=O)C1=CC=CC=C1)C1=CC=CC=C1	35.0581	5.62	5.7133	-0.0933	YES		9	0.093	0.0046	0.893
-	5	CCCC(=O)NC1=CC=C(C=C1)C1=CC=C(C=C1)C1=CNC(=N1)[C@@H]1CCCN1C(=O)[C@H](NC(=O)CCCCCCC1=CC=CC=C1)C1=CC=CC=C1	37.3747	6.19	6.0606	0.1294	YES		10	0.0312	0.1513	0.3842
-	6	CCCC(=O)NC1=CC=C(C=C1)C1=CC=C(C=C1)C1=CNC(=N1)[C@@H]1CCCN1C(=O)[C@H](NC(=O)CCCNC(=O)OCC1=CC=CC=C1)C1=CC=CC=C1	42.5048	7.25	6.8297	0.4203	YES		Rr2, i.e. average randomized R	0.0922	0.0703	0.4565
-	7	CCCC(=O)NC1=CC=C(C=C1)C1=CC=C(C=C1)C1=CNC(=N1)[C@H]1CCCN1C(=O)C(NC(=O)C1=CC=CC=C1NC(=O)OCC1=CC=CC=C1)C1=CC=CC=C1	38.8324	6.21	6.2792	-0.0692	YES		CRp2=R*sqrt(R2-Rr2) [1]	0.8946	0.8076	0.6573
-	9	CCCC(=O)NC1=CC=C(C=C1)C1=CC=C(C=C1)C1=CNC(=N1)[C@@H]1CCCN1C(=O)[C@H](NC(=O)C1=CC=C(NC(=O)OCC2=CC=CC=C2)C=C1)C1=CC=CC=C1	46.8591	6.88	7.4825	-0.6025	NO
-	13	CCCC(=O)NC1=CC=C(C=C1)C1=CC=C(C=C1)C1=CNC(=N1)[C@@H]1CCCN1C(=O)[C@H](NC(=O)N1CC[C@H](C1)NC(=O)OCC1=CC=CC=C1)C1=CC=CC=C1	46.4631	8.96	7.4231	1.5369	YES		CRp2 should be greater 0.5 [1]
-	15	CCCC(=O)NC1=CC=C(C=C1)C1=CC=C(C=C1)C1=CNC(=N1)[C@H]1CCCN1C(=O)[C@@H](NC(=O)N1CC[C@@H](C1)NC(=O)OC)C1=CC=CC=C1	46.3123	6.45	7.4005	-0.9505	YES
-	17	COCC1=CC=C(C=C1)C(=O)NC1=CC=C(C=C1)C1=CC=C(C=C1)C1=CNC(=N1)[C@@H]1CCCN1C(=O)[C@H](NC(=O)CCCNC(=O)OCC1=CC=CC=C1)C1=CC=CC=C1	50.4861	8.46	8.0262	0.4338	YES		The range of endpoint:
-	19	COC1CCN(CC1)C(=O)NC1=CC=C(C=C1)C1=CC=C(C=C1)C1=CNC(=N1)[C@@H]1CCCN1C(=O)[C@H](NC(=O)CCCNC(=O)OCC1=CC=CC=C1)C1=CC=CC=C1	52.763	8.64	8.3676	0.2724	YES		Min= 5.0 Max= 10.4 Middle= 7.7
-	21	COC(=O)N[C@H](C(=O)N1CCC[C@@H]1C1=NC=CN1)C1=CC=CC=C1	25.6998	5	4.3103	0.6897	YES
-	23	COC1CCN(CC1)C(=O)N[C@H]1CC[C@@H](CC1)C1=CC=C(C=C1)C1=CNC(=N1)[C@H]1CCCN1C(=O)[C@@H](NC(=O)N1CC[C@@H](C1)NC(=O)OCC1=CC=CC=C1)C1=CC=CC=C1	65.4091	9.82	10.2634	-0.4434	YES		n = 5
-	26	O=C(N[C@H]1CCN(C1)C(=O)N[C@H](C(=O)N1CCC[C@@H]1C1=NC(=CN1)C1=CC=C(C=C1)[C@H]1CC[C@@H](CC1)NC(=O)C1=CN=CC=N1)C1=CC=CC=C1)OCC1CCCCC1	56.4737	9.46	8.9239	0.5361	YES		r2 = 0.9241
-	30	CC#CCOC(=O)N[C@H]1CCN(C1)C(=O)N[C@H](C(=O)N1CCC[C@@H]1C1=NC(=CN1)C1=CC=C(C=C1)[C@H]1CC[C@@H](CC1)NC(=O)C1=CN=CC=N1)C1=CC=CC=C1	55.4952	8.68	8.7772	-0.0972	YES		r02 = 0.8664
#	4	CCCC(=O)NC1=CC=C(C=C1)C1=CC=C(C=C1)C1=CNC(=N1)[C@@H]1CCCN1C(=O)[C@H](NC(=O)CCCC1=CC=CC=C1)C1=CC=CC=C1	36.2869	5.89	5.8975	-0.0075	YES		rr02 = 0.9070
#	10	CCCC(=O)NC1=CC=C(C=C1)C1=CC=C(C=C1)C1=CNC(=N1)[C@H]1CCCN1C(=O)[C@@H](NC(=O)N1CCC[C@H](C1)NC(=O)OCC1=CC=CC=C1)C1=CC=CC=C1	46.8257	6.61	7.4775	-0.8675	YES		(r2-r02)/r2 = 0.0624 should be < 0.1 [1]
#	28	CC#CCCOC(=O)N[C@H]1CCN(C1)C(=O)N[C@H](C(=O)N1CCC[C@@H]1C1=NC(=CN1)C1=CC=C(C=C1)[C@H]1CC[C@@H](CC1)NC(=O)C1=CN=CC=N1)C1=CC=CC=C1	55.8578	8.47	8.8315	-0.3615	YES		(r2-rr02)/r2= 0.0184 should be < 0.1 [1]
#	33	CC(C)(C)C#CCOC(=O)N[C@H]1CCN(C1)C(=O)N[C@H](C(=O)N1CCC[C@@H]1C1=NC(=CN1)C1=CC=C(C=C1)[C@H]1CC[C@@H](CC1)NC(=O)C1=CN=CC=N1)C1=CC=CC=C1	58.9628	9.89	9.297	0.593	YES		k = 1.0020 should be 0.85 < k < 1.15 [1]
#	34	CC(C)C#CCOC(=O)N[C@H]1CCN(C1)C(=O)N[C@H](C(=O)N1CCC[C@@H]1C1=NC(=CN1)C1=CC=C(C=C1)[C@H]1CC[C@@H](CC1)NC(=O)C1=CN=C(CO)C=N1)C1=CC=CC=C1	61.5745	9.92	9.6886	0.2314	YES		kk = 0.9944 should be 0.85 < kk < 1.15 [1]
*	2	CCCC(=O)NC1=CC=C(C=C1)C1=CC=C(C=C1)C1=CNC(=N1)[C@@H]1CCCN1C(=O)[C@H](NC(=O)OC)C1=CC=CC=C1	35.5979	5.55	5.7942	-0.2442	YES		Rm2(test) = 0.7021 should be > 0.5 [2]
*	20	COC1CCN(CC1)C(=O)NC1=CC=C(C=C1)C1=CC=C(C=C1)C1=CNC(=N1)[C@@H]1CCCN1C(=O)[C@H](NC(=O)N1CC[C@H](C1)NC(=O)OCC1=CC=CC=C1)C1=CC=CC=C1	56.8613	10.41	8.982	1.428	YES
*	29	CCC#CCOC(=O)N[C@H]1CCN(C1)C(=O)N[C@H](C(=O)N1CCC[C@@H]1C1=NC(=CN1)C1=CC=C(C=C1)[C@H]1CC[C@@H](CC1)NC(=O)C1=CN=CC=N1)C1=CC=CC=C1	55.8578	9.41	8.8315	0.5785	YES		n = 5
*	32	CC(C)C#CCOC(=O)N[C@H]1CCN(C1)C(=O)N[C@H](C(=O)N1CCC[C@@H]1C1=NC(=CN1)C1=CC=C(C=C1)[C@H]1CC[C@@H](CC1)NC(=O)C1=CN=CC=N1)C1=CC=CC=C1	57.5832	9.74	9.0902	0.6498	YES		r2 = 0.9241
*	35	CC(C)(C)C#CCOC(=O)N[C@H]1CCN(C1)C(=O)N[C@H](C(=O)N1CCC[C@@H]1C1=NC(=CN1)C1=CC=C(C=C1)[C@H]1CC[C@@H](CC1)NC(=O)C1=CN=C(CO)C=N1)C1=CC=CC=C1	62.9542	10.23	9.8954	0.3346	YES		r02 = 0.9070
									rr02 = 0.8664
									(r2-r02)/r2 = 0.0184 should be < 0.1 [1]
									(r2-rr02)/r2= 0.0624 should be < 0.1 [1]
									k = 0.9944 should be 0.85 < k < 1.15 [1]
									kk = 1.0020 should be 0.85 < kk < 1.15 [1]
									R*m2(test) = 0.8035 should be > 0.5 [2]
									Average Rm2 = 0.7528 should be larger 0.5 [3]
									Delta Rm2 = 0.1013 should be lower 0.2 [3]
										n	R2	CCC	IIC	Q2	Q2F1	Q2F2	Q2F3	s	MAE	F
									Training	13	0.9418	0.97	0.8319	0.9237				0.39	0.301	178
									InvTrain	13	0.8435	0.9147	0.6016	0.8017				0.65	0.483	59
									Calib	5	0.9241	0.945	0.9613	0.6372	0.9082	0.9062	0.8974	0.568	0.412	37
									Rm2(x,y) calculation for validation set from input file
									n = 5
									r2 = 0.9435
									r02 = 0.8956
									rr02 = 0.9260
									(r2-r02)/r2 = 0.0507 should be < 0.1
									(r2-rr02)/r2= 0.0186 should be < 0.1
									k = 0.9328 should be 0.85 < k < 1.15
									kk = 1.0690 should be 0.85 < kk < 1.15
									Rm2(test) = 0.7371 should be > 0.5
									Rm2(y,x) calculation for validation set from input file
									n = 5
									r2 = 0.9435
									r02 = 0.9260
									rr02 = 0.8956
									(r2-r02)/r2 = 0.0186 should be < 0.1
									(r2-rr02)/r2= 0.0507 should be < 0.1
									k = 1.0690 should be 0.85 < k < 1.15
									kk = 0.9328 should be 0.85 < kk < 1.15
									R*m2(test) = 0.8187 should be > 0.5
									Average Rm2 = 0.7779 should be larger 0.5
									Delta Rm2 = 0.0816 should be lower 0.2
									IIC = 0.3173
									RMSE = 0.8613
									MAE = 0.6470
									CCC = 0.8923
									Y-randomization test = 0.2454
									q2(validation) = 0.3999
									The number of active (not blocked) attributes =125

## Sheet: IICweight = 0.7
Split 4	ID	SMILES	DCW(3,30)	Expr	Calc	Expr-Calc	AD
+	1	COC(=O)N[C@@H](C(=O)N1CCC[C@H]1C1=NC(=CN1)C1=CC=C(C=C1)C1=CC=C(C=C1)C1=CNC(=N1)[C@H]1CCCN1C(=O)[C@@H](NC(=O)OC)C1=CC=CC=C1)C1=CC=CC=C1	48.79549	10.0100	9.4780	0.5320	YES		pEC50 = 1.0607989 (± 0.1166695) + 0.1725003 (± 0.0025503) * DCW(3,30)
+	8	CCCC(=O)NC1=CC=C(C=C1)C1=CC=C(C=C1)C1=CNC(=N1)[C@@H]1CCCN1C(=O)[C@H](NC(=O)C1=CC(NC(=O)OCC2=CC=CC=C2)=CC=C1)C1=CC=CC=C1	35.26815	7.3600	7.1446	0.2154	NO
+	11	CCCC(=O)NC1=CC=C(C=C1)C1=CC=C(C=C1)C1=CNC(=N1)[C@H]1CCCN1C(=O)[C@@H](NC(=O)N1CCC[C@@H](C1)NC(=O)OCC1=CC=CC=C1)C1=CC=CC=C1	38.80341	7.0000	7.7544	-0.7544	YES			Train	InvTrain	Calib
+	12	CCCC(=O)NC1=CC=C(C=C1)C1=CC=C(C=C1)C1=CNC(=N1)[C@@H]1CCCN1C(=O)[C@H](NC(=O)N1CC[C@@H](C1)NC(=O)OCC1=CC=CC=C1)C1=CC=CC=C1	38.30036	7.0900	7.6676	-0.5776	YES			13	13	5
+	14	CCCC(=O)NC1=CC=C(C=C1)C1=CC=C(C=C1)C1=CNC(=N1)[C@H]1CCCN1C(=O)[C@@H](NC(=O)N1CCCC1)C1=CC=CC=C1	30.10633	6.4500	6.2541	0.1959	YES			0.9363	0.8570	0.9316
+	16	O=C(CCCNC(=O)OCC1=CC=CC=C1)N[C@@H](C(=O)N1CCC[C@H]1C1=NC(=CN1)C1=CC=C(C=C1)C1=CC=C(NC(=O)C2=CC=CC=C2)C=C1)C1=CC=CC=C1	34.51872	7.4700	7.0153	0.4547	YES		1	0.0015	0.1508	0.5880
+	18	COC1CCC(CC1)C(=O)NC1=CC=C(C=C1)C1=CC=C(C=C1)C1=CNC(=N1)[C@@H]1CCCN1C(=O)[C@H](NC(=O)CCCNC(=O)OCC1=CC=CC=C1)C1=CC=CC=C1	42.25853	8.0900	8.3504	-0.2604	YES		2	0.0120	0.0084	0.5236
+	22	COC(=O)N[C@@H](C(=O)N1CCC[C@H]1C1=NC(=CN1)C1=CC=C(C=C1)C1=CC=CC=C1)C1=CC=CC=C1	26.21295	5.5500	5.5825	-0.0325	YES		3	0.0779	0.0520	0.0340
+	24	COC1CCC(CC1)C(=O)N[C@H]1CC[C@@H](CC1)C1=CC=C(C=C1)C1=CNC(=N1)[C@H]1CCCN1C(=O)[C@@H](NC(=O)N1CC[C@@H](C1)NC(=O)OCC1=CC=CC=C1)C1=CC=CC=C1~	52.07083	9.7700	10.0430	-0.2730	YES		4	0.0664	0.0016	0.2157
+	25	COC1CCC(CC1)C(=O)N[C@H]1CC[C@@H](CC1)C1=CC=C(C=C1)C1=CNC(=N1)[C@H]1CCCN1C(=O)[C@@H](NC(=O)N1CC[C@@H](C1)NC(=O)OCC1CCCCC1)C1=CC=CC=C1	54.18483	10.4100	10.4077	0.0023	YES		5	0.2464	0.0005	0.0270
+	27	CCCCCOC(=O)N[C@H]1CCN(C1)C(=O)N[C@H](C(=O)N1CCC[C@@H]1C1=NC(=CN1)C1=CC=C(C=C1)[C@H]1CC[C@@H](CC1)NC(=O)C1=CN=CC=N1)C1=CC=CC=C1	46.34646	9.0100	9.0556	-0.0456	YES		6	0.1275	0.1433	0.0900
+	31	CCCC#CCOC(=O)N[C@H]1CCN(C1)C(=O)N[C@H](C(=O)N1CCC[C@@H]1C1=NC(=CN1)C1=CC=C(C=C1)[C@H]1CC[C@@H](CC1)NC(=O)C1=CN=CC=N1)C1=CC=CC=C1	45.78023	9.5700	8.9579	0.6121	YES		7	0.0034	0.0265	0.1614
+	36	COC(=O)N[C@@H](C(C)C)C(=O)N1CCC[C@@H]1C1=NC(=CN1)C1=CC=C(C=C1)C1=CC=C(C=C1)C1=CNC(=N1)[C@@H]1CCCN1C(=O)[C@H](NC(=O)OC)C(C)C	53.95919	10.3000	10.3688	-0.0688	YES		8	0.0637	0.0578	0.3176
-	3	CCCC(=O)NC1=CC=C(C=C1)C1=CC=C(C=C1)C1=CNC(=N1)[C@@H]1CCCN1C(=O)[C@H](NC(=O)C1=CC=CC=C1)C1=CC=CC=C1	26.74944	5.6200	5.6751	-0.0551	YES		9	0.1518	0.0082	0.1199
-	5	CCCC(=O)NC1=CC=C(C=C1)C1=CC=C(C=C1)C1=CNC(=N1)[C@@H]1CCCN1C(=O)[C@H](NC(=O)CCCCCCC1=CC=CC=C1)C1=CC=CC=C1	30.07389	6.1900	6.2486	-0.0586	YES		10	0.0291	0.1747	0.2276
-	6	CCCC(=O)NC1=CC=C(C=C1)C1=CC=C(C=C1)C1=CNC(=N1)[C@@H]1CCCN1C(=O)[C@H](NC(=O)CCCNC(=O)OCC1=CC=CC=C1)C1=CC=CC=C1	34.70993	7.2500	7.0483	0.2017	YES		Rr2, i.e. average randomized R	0.0780	0.0624	0.2305
-	7	CCCC(=O)NC1=CC=C(C=C1)C1=CC=C(C=C1)C1=CNC(=N1)[C@H]1CCCN1C(=O)C(NC(=O)C1=CC=CC=C1NC(=O)OCC1=CC=CC=C1)C1=CC=CC=C1	31.64433	6.2100	6.5195	-0.3095	YES		CRp2=R*sqrt(R2-Rr2) [1]	0.8964	0.8252	0.8082
-	9	CCCC(=O)NC1=CC=C(C=C1)C1=CC=C(C=C1)C1=CNC(=N1)[C@@H]1CCCN1C(=O)[C@H](NC(=O)C1=CC=C(NC(=O)OCC2=CC=CC=C2)C=C1)C1=CC=CC=C1	33.77185	6.8800	6.8865	-0.0065	NO
-	13	CCCC(=O)NC1=CC=C(C=C1)C1=CC=C(C=C1)C1=CNC(=N1)[C@@H]1CCCN1C(=O)[C@H](NC(=O)N1CC[C@H](C1)NC(=O)OCC1=CC=CC=C1)C1=CC=CC=C1	36.50068	8.9600	7.3572	1.6028	YES		CRp2 should be greater 0.5 [1]
-	15	CCCC(=O)NC1=CC=C(C=C1)C1=CC=C(C=C1)C1=CNC(=N1)[C@H]1CCCN1C(=O)[C@@H](NC(=O)N1CC[C@@H](C1)NC(=O)OC)C1=CC=CC=C1	36.74522	6.4500	7.3994	-0.9494	YES
-	17	COCC1=CC=C(C=C1)C(=O)NC1=CC=C(C=C1)C1=CC=C(C=C1)C1=CNC(=N1)[C@@H]1CCCN1C(=O)[C@H](NC(=O)CCCNC(=O)OCC1=CC=CC=C1)C1=CC=CC=C1	41.09159	8.4600	8.1491	0.3109	YES
-	19	COC1CCN(CC1)C(=O)NC1=CC=C(C=C1)C1=CC=C(C=C1)C1=CNC(=N1)[C@@H]1CCCN1C(=O)[C@H](NC(=O)CCCNC(=O)OCC1=CC=CC=C1)C1=CC=CC=C1	43.04419	8.6400	8.4859	0.1541	YES		The range of endpoint:
-	21	COC(=O)N[C@H](C(=O)N1CCC[C@@H]1C1=NC=CN1)C1=CC=CC=C1	20.37840	5.0000	4.5761	0.4239	YES		Min= 5.0 Max= 10.4 Middle= 7.7
-	23	COC1CCN(CC1)C(=O)N[C@H]1CC[C@@H](CC1)C1=CC=C(C=C1)C1=CNC(=N1)[C@H]1CCCN1C(=O)[C@@H](NC(=O)N1CC[C@@H](C1)NC(=O)OCC1=CC=CC=C1)C1=CC=CC=C1~	52.07932	9.8200	10.0445	-0.2245	YES
-	26	O=C(N[C@H]1CCN(C1)C(=O)N[C@H](C(=O)N1CCC[C@@H]1C1=NC(=CN1)C1=CC=C(C=C1)[C@H]1CC[C@@H](CC1)NC(=O)C1=CN=CC=N1)C1=CC=CC=C1)OCC1CCCCC1	44.62887	9.4600	8.7593	0.7007	YES		n = 5
-	30	CC#CCOC(=O)N[C@H]1CCN(C1)C(=O)N[C@H](C(=O)N1CCC[C@@H]1C1=NC(=CN1)C1=CC=C(C=C1)[C@H]1CC[C@@H](CC1)NC(=O)C1=CN=CC=N1)C1=CC=CC=C1	44.77412	8.6800	8.7843	-0.1043	YES		r2 = 0.9316
#	4	CCCC(=O)NC1=CC=C(C=C1)C1=CC=C(C=C1)C1=CNC(=N1)[C@@H]1CCCN1C(=O)[C@H](NC(=O)CCCC1=CC=CC=C1)C1=CC=CC=C1	28.56473	5.8900	5.9882	-0.0982	YES		r02 = 0.8586
#	10	CCCC(=O)NC1=CC=C(C=C1)C1=CC=C(C=C1)C1=CNC(=N1)[C@H]1CCCN1C(=O)[C@@H](NC(=O)N1CCC[C@H](C1)NC(=O)OCC1=CC=CC=C1)C1=CC=CC=C1	37.00374	6.6100	7.4440	-0.8340	YES		rr02 = 0.9069
#	28	CC#CCCOC(=O)N[C@H]1CCN(C1)C(=O)N[C@H](C(=O)N1CCC[C@@H]1C1=NC(=CN1)C1=CC=C(C=C1)[C@H]1CC[C@@H](CC1)NC(=O)C1=CN=CC=N1)C1=CC=CC=C1	45.27718	8.4700	8.8711	-0.4011	YES		(r2-r02)/r2 = 0.0784 should be < 0.1 [1]
#	33	CC(C)(C)C#CCOC(=O)N[C@H]1CCN(C1)C(=O)N[C@H](C(=O)N1CCC[C@@H]1C1=NC(=CN1)C1=CC=C(C=C1)[C@H]1CC[C@@H](CC1)NC(=O)C1=CN=CC=N1)C1=CC=CC=C1	47.90251	9.8900	9.3240	0.5660	YES		(r2-rr02)/r2= 0.0265 should be < 0.1 [1]
#	34	CC(C)C#CCOC(=O)N[C@H]1CCN(C1)C(=O)N[C@H](C(=O)N1CCC[C@@H]1C1=NC(=CN1)C1=CC=C(C=C1)[C@H]1CC[C@@H](CC1)NC(=O)C1=CN=C(CO)C=N1)C1=CC=CC=C1	49.48628	9.9200	9.5972	0.3228	YES		k = 1.0020 should be 0.85 < k < 1.15 [1]
*	2	CCCC(=O)NC1=CC=C(C=C1)C1=CC=C(C=C1)C1=CNC(=N1)[C@@H]1CCCN1C(=O)[C@H](NC(=O)OC)C1=CC=CC=C1	27.99685	5.5500	5.8903	-0.3403	YES		kk = 0.9943 should be 0.85 < kk < 1.15 [1]
*	20	COC1CCN(CC1)C(=O)NC1=CC=C(C=C1)C1=CC=C(C=C1)C1=CNC(=N1)[C@@H]1CCCN1C(=O)[C@H](NC(=O)N1CC[C@H](C1)NC(=O)OCC1=CC=CC=C1)C1=CC=CC=	44.05777	10.4100	8.6608	1.7492	YES		Rm2(test) = 0.6799 should be > 0.5 [2]
*	29	CCC#CCOC(=O)N[C@H]1CCN(C1)C(=O)N[C@H](C(=O)N1CCC[C@@H]1C1=NC(=CN1)C1=CC=C(C=C1)[C@H]1CC[C@@H](CC1)NC(=O)C1=CN=CC=N1)C1=CC=CC=C1	45.27718	9.4100	8.8711	0.5389	YES
*	32	CC(C)C#CCOC(=O)N[C@H]1CCN(C1)C(=O)N[C@H](C(=O)N1CCC[C@@H]1C1=NC(=CN1)C1=CC=C(C=C1)[C@H]1CC[C@@H](CC1)NC(=O)C1=CN=CC=N1)C1=CC=CC=C1	46.68131	9.7400	9.1133	0.6267	YES		n = 5
*	35	CC(C)(C)C#CCOC(=O)N[C@H]1CCN(C1)C(=O)N[C@H](C(=O)N1CCC[C@@H]1C1=NC(=CN1)C1=CC=C(C=C1)[C@H]1CC[C@@H](CC1)NC(=O)C1=CN=C(CO)C=N1)C1=CC=CC=C1	50.70747	10.2300	9.8079	0.4221	YES		r2 = 0.9316
									r02 = 0.9069
									rr02 = 0.8586
									(r2-r02)/r2 = 0.0265 should be < 0.1 [1]
									(r2-rr02)/r2= 0.0784 should be < 0.1 [1]
									k = 0.9943 should be 0.85 < k < 1.15 [1]
									kk = 1.0020 should be 0.85 < kk < 1.15 [1]
									R*m2(test) = 0.7851 should be > 0.5 [2]
									Average Rm2 = 0.7325 should be larger 0.5 [3]
									Delta Rm2 = 0.1052 should be lower 0.2 [3]
										n	R2	CCC	IIC	Q2	Q2F1	Q2F2	Q2F3	s	MAE	F
									Training	13	0.9363	0.9671	0.8294	0.9200				0.408	0.310	162
									InvTrain	13	0.8570	0.9200	0.3992	0.8203				0.610	0.392	66
									Calib	5	0.9316	0.9436	0.9651	0.6819	0.9081	0.9061	0.8972	0.568	0.444	41
									Rm2(x,y) calculation for validation set from input file
									n = 5
									r2 = 0.9003
									r02 = 0.8158
									rr02 = 0.8796
									(r2-r02)/r2 = 0.0938 should be < 0.1
									(r2-rr02)/r2= 0.0230 should be < 0.1
									k = 0.9255 should be 0.85 < k < 1.15
									kk = 1.0756 should be 0.85 < kk < 1.15
									Rm2(test) = 0.6387 should be > 0.5
									Rm2(y,x) calculation for validation set from input file
									n = 5
									r2 = 0.9003
									r02 = 0.8796
									rr02 = 0.8158
									(r2-r02)/r2 = 0.0230 should be < 0.1
									(r2-rr02)/r2= 0.0938 should be < 0.1
									k = 1.0756 should be 0.85 < k < 1.15
									kk = 0.9255 should be 0.85 < kk < 1.15
									R*m2(test) = 0.7708 should be > 0.5
									Average Rm2 = 0.7047 should be larger 0.5
									Delta Rm2 = 0.1321 should be lower 0.2
									IIC = 0.3870
									RMSE = 1.0046
									MAE = 0.7354
									CCC = 0.8502
									Y-randomization test = 0.2568
									q2(validation) = -0.1129
									The number of active (not blocked) attributes =101

## Sheet: IICweight = 0.9
Split 4	ID	SMILES	DCW(3,30)	Expr	Calc	Expr-Calc	AD
+	1	COC(=O)N[C@@H](C(=O)N1CCC[C@H]1C1=NC(=CN1)C1=CC=C(C=C1)C1=CC=C(C=C1)C1=CNC(=N1)[C@H]1CCCN1C(=O)[C@@H](NC(=O)OC)C1=CC=CC=C1)C1=CC=CC=C1	47.99258	10.0100	9.5489	0.4611	YES		pEC50 = 1.1110572 (± 0.1828321) + 0.1758159 (± 0.0041884) * DCW(3,30)
+	8	CCCC(=O)NC1=CC=C(C=C1)C1=CC=C(C=C1)C1=CNC(=N1)[C@@H]1CCCN1C(=O)[C@H](NC(=O)C1=CC(NC(=O)OCC2=CC=CC=C2)=CC=C1)C1=CC=CC=C1	34.61226	7.3600	7.1964	0.1636	NO
+	11	CCCC(=O)NC1=CC=C(C=C1)C1=CC=C(C=C1)C1=CNC(=N1)[C@H]1CCCN1C(=O)[C@@H](NC(=O)N1CCC[C@@H](C1)NC(=O)OCC1=CC=CC=C1)C1=CC=CC=C1	37.73080	7.0000	7.7447	-0.7447	YES			Train	InvTrain	Calib
+	12	CCCC(=O)NC1=CC=C(C=C1)C1=CC=C(C=C1)C1=CNC(=N1)[C@@H]1CCCN1C(=O)[C@H](NC(=O)N1CC[C@@H](C1)NC(=O)OCC1=CC=CC=C1)C1=CC=CC=C1	37.46836	7.0900	7.6986	-0.6086	YES			13	13	5
+	14	CCCC(=O)NC1=CC=C(C=C1)C1=CC=C(C=C1)C1=CNC(=N1)[C@H]1CCCN1C(=O)[C@@H](NC(=O)N1CCCC1)C1=CC=CC=C1	27.50999	6.4500	5.9478	0.5022	YES			0.9218	0.8514	0.9391
+	16	O=C(CCCNC(=O)OCC1=CC=CC=C1)N[C@@H](C(=O)N1CCC[C@H]1C1=NC(=CN1)C1=CC=C(C=C1)C1=CC=C(NC(=O)C2=CC=CC=C2)C=C1)C1=CC=CC=C1	34.59419	7.4700	7.1933	0.2767	YES		1	0.1550	0.0342	0.0355
+	18	COC1CCC(CC1)C(=O)NC1=CC=C(C=C1)C1=CC=C(C=C1)C1=CNC(=N1)[C@@H]1CCCN1C(=O)[C@H](NC(=O)CCCNC(=O)OCC1=CC=CC=C1)C1=CC=CC=C1	41.71732	8.0900	8.4456	-0.3556	YES		2	0.0333	0.1725	0.0736
+	22	COC(=O)N[C@@H](C(=O)N1CCC[C@H]1C1=NC(=CN1)C1=CC=C(C=C1)C1=CC=CC=C1)C1=CC=CC=C1	26.41336	5.5500	5.7549	-0.2049	YES		3	0.0489	0.2205	0.0005
+	24	COC1CCC(CC1)C(=O)N[C@H]1CC[C@@H](CC1)C1=CC=C(C=C1)C1=CNC(=N1)[C@H]1CCCN1C(=O)[C@@H](NC(=O)N1CC[C@@H](C1)NC(=O)OCC1=CC=CC=C1)C1=CC=CC=C1~	51.88437	9.7700	10.2332	-0.4632	YES		4	0.0524	0.0079	0.0111
+	25	COC1CCC(CC1)C(=O)N[C@H]1CC[C@@H](CC1)C1=CC=C(C=C1)C1=CNC(=N1)[C@H]1CCCN1C(=O)[C@@H](NC(=O)N1CC[C@@H](C1)NC(=O)OCC1CCCCC1)C1=CC=CC=C1	52.63465	10.4100	10.3651	0.0449	YES		5	0.1062	0.1585	0.0035
+	27	CCCCCOC(=O)N[C@H]1CCN(C1)C(=O)N[C@H](C(=O)N1CCC[C@@H]1C1=NC(=CN1)C1=CC=C(C=C1)[C@H]1CC[C@@H](CC1)NC(=O)C1=CN=CC=N1)C1=CC=CC=C1	44.55227	9.0100	8.9441	0.0659	YES		6	0.0035	0.0385	0.4271
+	31	CCCC#CCOC(=O)N[C@H]1CCN(C1)C(=O)N[C@H](C(=O)N1CCC[C@@H]1C1=NC(=CN1)C1=CC=C(C=C1)[C@H]1CC[C@@H](CC1)NC(=O)C1=CN=CC=N1)C1=CC=CC=C1	43.84843	9.5700	8.8203	0.7497	YES		7	0.1420	0.0133	0.0205
+	36	COC(=O)N[C@@H](C(C)C)C(=O)N1CCC[C@@H]1C1=NC(=CN1)C1=CC=C(C=C1)C1=CC=C(C=C1)C1=CNC(=N1)[C@@H]1CCCN1C(=O)[C@H](NC(=O)OC)C(C)C	51.62263	10.3000	10.1871	0.1129	YES		8	0.1899	0.0407	0.0060
-	3	CCCC(=O)NC1=CC=C(C=C1)C1=CC=C(C=C1)C1=CNC(=N1)[C@@H]1CCCN1C(=O)[C@H](NC(=O)C1=CC=CC=C1)C1=CC=CC=C1	26.90035	5.6200	5.8406	-0.2206	YES		9	0.0000	0.0605	0.1092
-	5	CCCC(=O)NC1=CC=C(C=C1)C1=CC=C(C=C1)C1=CNC(=N1)[C@@H]1CCCN1C(=O)[C@H](NC(=O)CCCCCCC1=CC=CC=C1)C1=CC=CC=C1	29.17911	6.1900	6.2412	-0.0512	YES		10	0.0001	0.0896	0.0534
-	6	CCCC(=O)NC1=CC=C(C=C1)C1=CC=C(C=C1)C1=CNC(=N1)[C@@H]1CCCN1C(=O)[C@H](NC(=O)CCCNC(=O)OCC1=CC=CC=C1)C1=CC=CC=C1	34.00263	7.2500	7.0893	0.1607	YES		Rr2, i.e. average randomized R	0.0731	0.0836	0.0741
-	7	CCCC(=O)NC1=CC=C(C=C1)C1=CC=C(C=C1)C1=CNC(=N1)[C@H]1CCCN1C(=O)C(NC(=O)C1=CC=CC=C1NC(=O)OCC1=CC=CC=C1)C1=CC=CC=C1	30.82514	6.2100	6.5306	-0.3206	YES		CRp2=R*sqrt(R2-Rr2) [1]	0.8844	0.8085	0.9013
-	9	CCCC(=O)NC1=CC=C(C=C1)C1=CC=C(C=C1)C1=CNC(=N1)[C@@H]1CCCN1C(=O)[C@H](NC(=O)C1=CC=C(NC(=O)OCC2=CC=CC=C2)C=C1)C1=CC=CC=C1	33.55858	6.8800	7.0112	-0.1312	NO
-	13	CCCC(=O)NC1=CC=C(C=C1)C1=CC=C(C=C1)C1=CNC(=N1)[C@@H]1CCCN1C(=O)[C@H](NC(=O)N1CC[C@H](C1)NC(=O)OCC1=CC=CC=C1)C1=CC=CC=C1	35.70235	8.9600	7.3881	1.5719	YES		CRp2 should be greater 0.5 [1]
-	15	CCCC(=O)NC1=CC=C(C=C1)C1=CC=C(C=C1)C1=CNC(=N1)[C@H]1CCCN1C(=O)[C@@H](NC(=O)N1CC[C@@H](C1)NC(=O)OC)C1=CC=CC=C1	35.89935	6.4500	7.4227	-0.9727	YES
-	17	COCC1=CC=C(C=C1)C(=O)NC1=CC=C(C=C1)C1=CC=C(C=C1)C1=CNC(=N1)[C@@H]1CCCN1C(=O)[C@H](NC(=O)CCCNC(=O)OCC1=CC=CC=C1)C1=CC=CC=C1	40.50908	8.4600	8.2332	0.2268	YES		The range of endpoint:
-	19	COC1CCN(CC1)C(=O)NC1=CC=C(C=C1)C1=CC=C(C=C1)C1=CNC(=N1)[C@@H]1CCCN1C(=O)[C@H](NC(=O)CCCNC(=O)OCC1=CC=CC=C1)C1=CC=CC=C1	41.79235	8.6400	8.4588	0.1812	YES		Min= 5.0 Max= 10.4 Middle= 7.7
-	21	COC(=O)N[C@H](C(=O)N1CCC[C@@H]1C1=NC=CN1)C1=CC=CC=C1	20.06766	5.0000	4.6393	0.3607	YES
-	23	COC1CCN(CC1)C(=O)N[C@H]1CC[C@@H](CC1)C1=CC=C(C=C1)C1=CNC(=N1)[C@H]1CCCN1C(=O)[C@@H](NC(=O)N1CC[C@@H](C1)NC(=O)OCC1=CC=CC=C1)C1=CC=CC=C1~	51.43771	9.8200	10.1546	-0.3346	YES		n = 5
-	26	O=C(N[C@H]1CCN(C1)C(=O)N[C@H](C(=O)N1CCC[C@@H]1C1=NC(=CN1)C1=CC=C(C=C1)[C@H]1CC[C@@H](CC1)NC(=O)C1=CN=CC=N1)C1=CC=CC=C1)OCC1CCCCC1	43.16834	9.4600	8.7007	0.7593	YES		r2 = 0.9391
-	30	CC#CCOC(=O)N[C@H]1CCN(C1)C(=O)N[C@H](C(=O)N1CCC[C@@H]1C1=NC(=CN1)C1=CC=C(C=C1)[C@H]1CC[C@@H](CC1)NC(=O)C1=CN=CC=N1)C1=CC=CC=C1	43.32355	8.6800	8.7280	-0.0480	YES		r02 = 0.8467
#	4	CCCC(=O)NC1=CC=C(C=C1)C1=CC=C(C=C1)C1=CNC(=N1)[C@@H]1CCCN1C(=O)[C@H](NC(=O)CCCC1=CC=CC=C1)C1=CC=CC=C1	28.39179	5.8900	6.1028	-0.2128	YES		rr02 = 0.9049
#	10	CCCC(=O)NC1=CC=C(C=C1)C1=CC=C(C=C1)C1=CNC(=N1)[C@H]1CCCN1C(=O)[C@@H](NC(=O)N1CCC[C@H](C1)NC(=O)OCC1=CC=CC=C1)C1=CC=CC=C1	35.96479	6.6100	7.4342	-0.8242	YES		(r2-r02)/r2 = 0.0984 should be < 0.1 [1]
#	28	CC#CCCOC(=O)N[C@H]1CCN(C1)C(=O)N[C@H](C(=O)N1CCC[C@@H]1C1=NC(=CN1)C1=CC=C(C=C1)[C@H]1CC[C@@H](CC1)NC(=O)C1=CN=CC=N1)C1=CC=CC=C1	43.58599	8.4700	8.7742	-0.3042	YES		(r2-rr02)/r2= 0.0365 should be < 0.1 [1]
#	33	CC(C)(C)C#CCOC(=O)N[C@H]1CCN(C1)C(=O)N[C@H](C(=O)N1CCC[C@@H]1C1=NC(=CN1)C1=CC=C(C=C1)[C@H]1CC[C@@H](CC1)NC(=O)C1=CN=CC=N1)C1=CC=CC=C1	46.12404	9.8900	9.2204	0.6696	YES		k = 1.0012 should be 0.85 < k < 1.15 [1]
#	34	CC(C)C#CCOC(=O)N[C@H]1CCN(C1)C(=O)N[C@H](C(=O)N1CCC[C@@H]1C1=NC(=CN1)C1=CC=C(C=C1)[C@H]1CC[C@@H](CC1)NC(=O)C1=CN=C(CO)C=N1)C1=CC=CC=C1	48.82615	9.9200	9.6955	0.2245	YES		kk = 0.9950 should be 0.85 < kk < 1.15 [1]
*	2	CCCC(=O)NC1=CC=C(C=C1)C1=CC=C(C=C1)C1=CNC(=N1)[C@@H]1CCCN1C(=O)[C@H](NC(=O)OC)C1=CC=CC=C1	27.92414	5.5500	6.0206	-0.4706	YES		Rm2(test) = 0.6536 should be > 0.5 [2]
*	20	COC1CCN(CC1)C(=O)NC1=CC=C(C=C1)C1=CC=C(C=C1)C1=CNC(=N1)[C@@H]1CCCN1C(=O)[C@H](NC(=O)N1CC[C@H](C1)NC(=O)OCC1=CC=CC=C1)C1=CC=CC=C1	42.97038	10.4100	8.6659	1.7441	YES
*	29	CCC#CCOC(=O)N[C@H]1CCN(C1)C(=O)N[C@H](C(=O)N1CCC[C@@H]1C1=NC(=CN1)C1=CC=C(C=C1)[C@H]1CC[C@@H](CC1)NC(=O)C1=CN=CC=N1)C1=CC=CC=C1	43.58599	9.4100	8.7742	0.6358	YES		n = 5
*	32	CC(C)C#CCOC(=O)N[C@H]1CCN(C1)C(=O)N[C@H](C(=O)N1CCC[C@@H]1C1=NC(=CN1)C1=CC=C(C=C1)[C@H]1CC[C@@H](CC1)NC(=O)C1=CN=CC=N1)C1=CC=CC=C1	45.38930	9.7400	9.0912	0.6488	YES		r2 = 0.9391
*	35	CC(C)(C)C#CCOC(=O)N[C@H]1CCN(C1)C(=O)N[C@H](C(=O)N1CCC[C@@H]1C1=NC(=CN1)C1=CC=C(C=C1)[C@H]1CC[C@@H](CC1)NC(=O)C1=CN=C(CO)C=N1)C1=CC=CC=C1	49.56090	10.2300	9.8247	0.4053	YES		r02 = 0.9049
									rr02 = 0.8467
									(r2-r02)/r2 = 0.0365 should be < 0.1 [1]
									(r2-rr02)/r2= 0.0984 should be < 0.1 [1]
									k = 0.9950 should be 0.85 < k < 1.15 [1]
									kk = 1.0012 should be 0.85 < kk < 1.15 [1]
									R*m2(test) = 0.7653 should be > 0.5 [2]
									Average Rm2 = 0.7095 should be larger 0.5 [3]
									Delta Rm2 = 0.1117 should be lower 0.2 [3]
										n	R2	CCC	IIC	Q2	Q2F1	Q2F2	Q2F3	s	MAE	F
									Training	13	0.9218	0.9593	0.6001	0.8957				0.453	0.366	130
									InvTrain	13	0.8514	0.9179	0.5043	0.8090				0.614	0.411	63
									Calib	5	0.9391	0.9412	0.9691	0.7641	0.9063	0.9042	0.8952	0.574	0.447	46
									Rm2(x,y) calculation for validation set from input file
									n = 5
									r2 = 0.8961
									r02 = 0.7776
									rr02 = 0.8659
									(r2-r02)/r2 = 0.1322 should be < 0.1
									(r2-rr02)/r2= 0.0338 should be < 0.1
									k = 0.9251 should be 0.85 < k < 1.15
									kk = 1.0755 should be 0.85 < kk < 1.15
									Rm2(test) = 0.5877 should be > 0.5
									Rm2(y,x) calculation for validation set from input file
									n = 5
									r2 = 0.8961
									r02 = 0.8659
									rr02 = 0.7776
									(r2-r02)/r2 = 0.0338 should be < 0.1
									(r2-rr02)/r2= 0.1322 should be < 0.1
									k = 1.0755 should be 0.85 < k < 1.15
									kk = 0.9251 should be 0.85 < kk < 1.15
									R*m2(test) = 0.7403 should be > 0.5
									Average Rm2 = 0.6640 should be larger 0.5
									Delta Rm2 = 0.1526 should be lower 0.2
									IIC = 0.5189
									RMSE = 1.0311
									MAE = 0.7809
									CCC = 0.8377
									Y-randomization test = 0.2557
									q2(validation) = -0.0475
									The number of active (not blocked) attributes =101
